# Supplementary material for: Premature differentiation of nephron progenitor cell and dysregulation of gene pathways critical to kidney development in a model of preterm birth
Source: Sci Rep. 2021 Nov 4;11:21667. doi: 10.1038/s41598-021-00489-y (PMC8569166; doi:10.1038/s41598-021-00489-y)
Supplement: Supplementary file 1 — Supplementary Tables. [file 41598_2021_489_MOESM1_ESM.xlsx]

## Sheet: Supplementary Table S1
Supplementary Table S1: RNA seq statistics
RNAseq statistics: 18, 20 dpc samples
Sample name	K1	K2	K3	K4	K5	K6	K7	K8	K9
Group	Preterm_18	Preterm_18	Preterm_18	Preterm_20	Preterm_20	Preterm_20	Term	Term	Term
Sex	18dpc	18dpc	18dpc	20dpc	20dpc	20dpc	20dpc	20dpc	20dpc
Replicate	1	2	3	1	2	3	1	2	3
Number of input reads	28440605	25096849	25327516	27273794	26206213	24814530	25506335	26507808	22701962
UNIQUE READS
Uniquely mapped reads number	26239769	23163746	23471441	25107322	23967695	22720575	23400143	24356766	20952661
Uniquely mapped reads %	0.9226	0.923	0.9267	0.9206	0.9146	0.9156	0.9174	0.9189	0.9229
Average mapped length	297.75	297.9	297.94	297.85	297.68	297.71	297.69	297.71	297.93
Number of splices: Total	26325777	23069684	23742891	24726651	23251704	22488210	22658702	23801676	20395464
Number of splices: Annotated (sjdb)	26040941	22813393	23494180	24504307	23038856	22282449	22448908	23547226	20200055
Number of splices: GT/AG	26059098	22834999	23496409	24481225	23020331	22264907	22432239	23557960	20192084
Number of splices: GC/AG	222240	196079	204373	201496	190369	183656	189229	202315	169721
Number of splices: AT/AC	23933	19980	21657	22482	20539	20362	20154	20201	17971
Number of splices: Non-canonical	20506	18626	20452	21448	20465	19285	17080	21200	15688
Mismatch rate per base, %	0.003	0.003	0.0031	0.003	0.0031	0.0032	0.003	0.0029	0.003
Deletion rate per base	0.0003	0.0002	0.0002	0.0003	0.0003	0.0003	0.0003	0.0003	0.0002
Deletion average length	2.67	2.63	2.62	2.68	2.77	2.71	2.66	2.68	2.64
Insertion rate per base	0.0002	0.0002	0.0002	0.0002	0.0002	0.0002	0.0002	0.0002	0.0002
Insertion average length	2.14	2.16	2.16	2.16	2.19	2.14	2.18	2.13	2.16
MULTI-MAPPING READS:
Number of reads mapped to multiple loci	1214570	1101653	1039484	1222715	1221931	1144891	1144028	1198535	973060
% of reads mapped to multiple loci	0.0427	0.0439	0.041	0.0448	0.0466	0.0461	0.0449	0.0452	0.0429
Number of reads mapped to too many loci	9868	8816	8055	10131	10528	7783	9673	9539	7061
% of reads mapped to too many loci	0.0003	0.0004	0.0003	0.0004	0.0004	0.0003	0.0004	0.0004	0.0003
UNMAPPED READS:
% of reads unmapped: too many mismatches	0	0	0	0	0	0	0	0	0
% of reads unmapped: too short	0.0335	0.0319	0.0311	0.0332	0.0373	0.037	0.0362	0.0346	0.0329
% of reads unmapped: other	0.0008	0.0009	0.0008	0.001	0.0011	0.0009	0.0012	0.001	0.001
RNAseq statistics: 27 dpc samples
Sample name	K1	K2	K3	K4	K5	K6	K7	K9	K10
Group	Term	Term	Term	Term	Term	Term	Preterm	Preterm	Preterm
Sex	Male	Male	Male	Female	Female	Female	Male	Female	Female
Replicate	1	2	3	1	2	3	1	1	2
Number of input reads	30213131	23057640	27107694	31560100	28791864	25792435	31998304	29897419	33575442
UNIQUE READS
Uniquely mapped reads number	27316364	21107853	24595894	28661324	25911158	23280489	28891194	26213630	30232595
Uniquely mapped reads %	0.9041	0.9154	0.9073	0.9082	0.8999	0.9026	0.9029	0.8768	0.9004
Average mapped length	297.89	298.12	297.76	298	297.67	298.08	298.03	297.84	297.75
Number of splices: Total	28440994	22077139	25570258	31234195	26405936	24070599	29663030	25941646	30636438
Number of splices: Annotated (sjdb)	28207474	21890045	25351573	30968455	26182588	23874260	29428178	25735210	30381566
Number of splices: GT/AG	28177001	21875871	25333523	30936899	26165008	23852611	29399428	25718298	30361789
Number of splices: GC/AG	218571	165802	195224	246702	196607	180164	215845	180692	224901
Number of splices: AT/AC	26679	19846	22817	26791	24057	21425	26632	23637	26695
Number of splices: Non-canonical	18743	15620	18694	23803	20264	16399	21125	19019	23053
Mismatch rate per base, %	0.0027	0.0025	0.0028	0.0026	0.0027	0.0024	0.0026	0.0026	0.0028
Deletion rate per base	0.0002	0.0002	0.0002	0.0002	0.0002	0.0002	0.0002	0.0002	0.0002
Deletion average length	2.36	2.44	2.5	2.49	2.46	2.5	2.47	2.49	2.48
Insertion rate per base	0.0002	0.0002	0.0002	0.0002	0.0002	0.0002	0.0002	0.0002	0.0002
Insertion average length	2.17	2.25	2.38	2.35	2.31	2.23	2.3	2.36	2.45
MULTI-MAPPING READS:
Number of reads mapped to multiple loci	1751812	1132312	1396608	1633252	1559702	1566082	2007410	2166270	1918145
% of reads mapped to multiple loci	0.058	0.0491	0.0515	0.0518	0.0542	0.0607	0.0627	0.0725	0.0571
Number of reads mapped to too many loci	6781	5839	5957	7749	7182	6775	10816	9353	8955
% of reads mapped to too many loci	0.0002	0.0003	0.0002	0.0002	0.0002	0.0003	0.0003	0.0003	0.0003
UNMAPPED READS:
% of reads unmapped: too many mismatches	0	0	0	0	0	0	0	0	0
% of reads unmapped: too short	0.0372	0.0346	0.0404	0.0392	0.045	0.0359	0.0334	0.0499	0.0416
% of reads unmapped: other	0.0005	0.0006	0.0005	0.0006	0.0006	0.0005	0.0006	0.0006	0.0006

## Sheet: Supplementary Table S2
Supplementary Table S2: The candidate gene list
Kidney development
Metanephric Mesenchyme	Ureteric Bud	Ureteric Tip	Renal vesicles	S-shape
Hoxd11	Wnt9b	Wnt11	Fgf8	Etv5
Gdnf	BMP7	Dkk1	BMP4	Ccnd1
Grem1	Etv4	Krt23	Col2a1	Cdh1
Hgf	Gata3	Ret	Col9a1	Cdh11
Hoxa11	Gfra1	Sox9	Fgfrl1	Cdh6
HoxC11	Hoxb7		Mycn	Cldn5
NOG	Spry1		Pax8	Hes5
Pax2	Wnt5a		Pou3f3	Irx3
Six1	Wnt7b		Rpbj	Npy
TGFβ1			Wnt4	Osr2
Zeb2				Pcp4
Nephron structure
Nephron Progenitor	Podocytes		Ureteric Epithelium	Mesangial	Collecting Duct	Proximal Tubule		Distal Tubule	Glomerular Basement Membrane		The assembly of the SD	Loop of Henle	Cortical and medullary Stroma	Interstitial cell/pericyte
Cited1	aPKC	Par3	Calb1	Pdgfrb	Aqp2	Aldob	Lrp2	Clcn3	Col14a1	Col6a1	Actn4	Atp1a1	Clca3a1	Acta2
Eya1	Foxc2	Par6	Cldn3		Atp6n1b	Amn	Miox	Ocrl	Col15a1	Col6a2	Fat1	Bsnd	Ebf1	Cspg4
Fgfr1	Foxd2	Plce1	Cldn8		Cd34	Ass1	Pdzk1	Slc12a3	Col1a1	Fras1	Ilk	Cd2ap	Fhl2	Dcn
Fgfr2	Gadd45a	Pod1	Crlf1		Cldn11	Atp1b1	Sglt1	Trpv5	Col3a1	Lama1	Neph1	Cdh16	Lhfp	Des
Gas1	Hs3st6	Podxl	Epcam		Col1a2	Atp1b2	Sglt2	Trpv6	Col4a1	Lama2	Neph2	Chchd10	Meg3	Foxd1
Meox1	Itga3	Ptpro	Krt8		Col5a2	Atp1b3	Slc34a1		Col4a2	Lama3	Neph3	Clcnka	Meis1
Meox2	Lmx1b	Rhpn1	Rprm		Cxcl14	Cpn1	Slc39a5		Col4a3	Lama4		Clcnkb	Mgp
Mest	Magi2	Synpo	Sprr1a		Fbln2	Fxyd2	Slc3a1		Col4a4	Lama5		Cldn16	Myl9
Osr1	Mark2	Tcf21	Sprr2f		Lcorl	Gatm	Slc4a4		Col4a5	Lamb2		Cldn6	Ntn1
Robo2	Mark3	Tmem54			Nrxn3	Gsta2	Slc7a9		Col4a6	Lamc1		Cldn7	Ptn
Rspo1	Mf2	Vegfc			Scnn1a	Hdc	Spp2					Kcnj1	Rgs5
Sall1	Nphs1	Wfdc2			Scnn1b	Hnf4a	Tmem27					Kirrel	Rspo3
Six2	Nphs2	Wt1			Scnn1g	Kap						S100g	Shisa3
Tgfbi					Slc4a1							Slc12a1
Vegfd					Sparc							Tfap2b
Wnt2b					Thy1							Tfcp2l1
												Umod
Pathways
Angiogenesis	Oxygen sensing / hypoxia	Segmentation	Notch Pathway	Wnt signalling	Rho-ROCK signaling pathway	Hippo pathway	mTOR pathway	Insulin growth factors	Renin-angiotensin cascade pathway	BMP pathway	Cessation of nephrogenesis	Immune cell designation
Aplnr	Arnt	Emx2	A730017C20Rik	Apc	Arhgef11	Amot	Akt1	Igf1	Ace	Bmper	Lin28	Apoe
Baiap2	Egln1	Hnf1b	Adam17	Axin1	Add1	Capn6	Akt2	Igf2	Ace2	Tmem100	H19	C1qa
Cdh5	Egln2	Hox10	Dlk1	Ctnnb1	Add2	Lats1	Akt3	Igfbp1	Agt		Hnga2	C1qb
Efnb2	Egln3	Hox11	Dll1	Dvl1	Add3	Lats2	Deptor	Igfbp2	Agtr1a		let7	C1qc
Egfl7	Epas1	Hox9	Dll3	Fzd1	Agrp	Mob1a	Lamtor1	Igfbp3	Agtr1b		Lin28a	Ccl12
Emcn	Epo	Lhx1	Dll4	Fzd10	Aqp1	Mob1b	Lamtor2	Igfbp4	Agtr2			Ccl3
Fgf2	Hif1a	Mafb	Frzb	Fzd2	Castor1	Sav1	Lamtor3	Igfbp5	Anpep			Ccl6
Flt1	Hif1an		Hes1	Fzd3	Castor2	Sox11	Mlst8	Igfbp6	Atp6ap2			Cd52
Flt4	Hif2		Hey1	Fzd4	Cfl1	Stk3	Mtor	Kazald1	Cma1			Coro1a
Gpihbp1	Hif3a		Jag1	Fzd5	Cfl2	Stk4	Pdk1		Cpa3			Fcer1g
Hmox1	Hyou1		Jag2	Fzd6	Ipcef1	Taz	Rheb		Ctsa			Fcgr3
Icam2	Prkg1		Notch1	Fzd7	Limk1	Tead1	Rictor		Ctsg			Irf7
Kdr	Retnla		Notch2	Fzd8	Mlc1	Tead2	Rptor		Enpep			Laptm5
Nos3	Sost		Notch3	Fzd9	Mylpf	Tead3	Tsc1		Igf2r			Lyz2
Nrp1	Ucp2		Notch4	Gm12892	Ppp1r12b	Tead4	Tsc2		Lnpep			Pf4
Pecam1	Vhl		Pdzk1ip1	Gsk3b	Rock1	Vgll4			Mas1			S100a8
Plvap			Psen1	Lef1	Rock2	Wtip			Mme			Tyrobp
Sema3a			Psen2	Lrp5	Sdc4	Wwtr1			Nln
Vegfa			Rbpj	Lrp6		Yap1			Ren1
			Snap91	Sfrp2					Ren2
				Shisa2					Renbp
				Wls					Rnpep
									Thop1

## Sheet: Supplementary Table S3
Supplementary Table S3: The primer sequences and conditions for RT-PCR analysis
Gene name	Sequence	Melting temperature
1. S14	Forward: CAGGACCAAGACCCCTGGA	Tm: 59 °C
	Reverse: ATCTTCATCCCAGAGCGAGC	Tm: 56.9 °C
2. Acy3	Forward: CCTGGACCGTGATCTCAACC	Tm: 57.6 °C
	Reverse: AGCAGCTGGTTCAACTCTCG	Tm: 57.4 °C
3. Crabp1	Forward: ACTTACTGGACCCGAGAGCT	Tm: 57.5 °C
	Reverse: AAGCTGGCCACCTTTACTCC	Tm: 57.5 °C
4. Cyp24a1	Forward: GGGCGGAAGATGTGAGGAAT	Tm: 57.2 °C
	Reverse: TGTCAAGGGTCCGAGTTGTG	Tm: 57.2 °C
5. Cyp27b1	Forward: AAAGTCACTGTCCAGAGCGC	Tm: 57.7 °C
	Reverse: GCCTCTGCCATTCTTCACCA	Tm: 57.7 °C
6. Pfdn4	Forward: AGACGTTTTCATCAGCCACTCT	Tm: 56.4 °C
	Reverse: ACTCTGGACTCTAAGGCATCAATC	Tm: 56.1 °C
7. Wnt11	Forward: CTCCCCTGACTTCTGCATGAA	Tm: 56.8 °C
	Reverse: ATGAGGTCGCAGCTGTCAC	Tm: 57.9 °C
8. Slc34a1	Forward: TGCTCAACTCCCTGCTCAAG	Tm: 57.3 °C
	Reverse: CAAAGTAGCCCGTGACCCA	Tm: 57.4 °C
9. Nog	Forward: CCACCACCTCCAACCAGTTT	Tm: 57.6 °C
	Reverse: ACAGGAACCAGAAAGCCAGG	Tm: 57.4 °C
10. Etv5	Forward: CCAAAGATGATGCCTGAAAGCC	Tm: 56.7 °C
	Reverse: ACTGAGGAGGGAAGGGATGG	Tm: 58.4 °C

## Sheet: Supplementary Table S4
Supplementary Table S4: A list of DEGs between day 20 preterm and term kidney
Ensemble ID	base Mean	log2-Fold Change	lfcSE	stat	p-value	FDR adjusted p-value	Entrez ID	Gene symbol
ENSMUSG00000097819.1	56.4358	-1.18311	0.335267	-3.52886	0.000417353	0.0347102	NA	NA
ENSMUSG00000083879.4	20.9916	6.0041	1.57251	3.81815	0.000134456	0.0153657	NA	NA
ENSMUSG00000082809.3	30.7967	3.65339	0.512299	7.13136	9.93837e-13	1.43519e-09	NA	NA
ENSMUSG00000038567.5	1676.06	3.41912	0.251071	13.6182	3.1233e-42	4.96136e-38	13081	Cyp24a1
ENSMUSG00000052033.13	357.9	1.7761	0.19458	9.1279	6.984e-20	2.77352e-16	109054	Pfdn4
ENSMUSG00000011463.5	19.3893	2.72909	0.613082	4.45143	8.53021e-06	0.00222135	76703	Cpb1
ENSMUSG00000066097.6	127.086	1.21916	0.238973	5.10168	3.36649e-07	0.000157285	100066	Cyp2j11
ENSMUSG00000028766.10	733.293	-1.07515	0.237511	-4.52674	5.99004e-06	0.00164717	11647	Alpl
ENSMUSG00000028976.10	304.621	-1.45934	0.397917	-3.66744	0.000244994	0.0235863	56485	Slc2a5
ENSMUSG00000029700.11	459.265	1.18653	0.175279	6.76939	1.2933e-11	1.712e-08	55961	Slc13a1
ENSMUSG00000038704.11	39.9046	-1.40679	0.406911	-3.45725	0.000545709	0.0399474	68352	Aspdh
ENSMUSG00000100153.2	117.53	-1.18327	0.31376	-3.77126	0.000162425	0.0179175	NA	NA
ENSMUSG00000001348.15	126.735	1.04981	0.260997	4.0223	5.76328e-05	0.00803067	11433	Acp5
ENSMUSG00000032291.8	70.5089	-1.55229	0.379369	-4.09176	4.28111e-05	0.00666721	12903	Crabp1
ENSMUSG00000006724.12	126.286	-3.87583	0.592937	-6.53666	6.29075e-11	7.13775e-08	13115	Cyp27b1
ENSMUSG00000040540.6	33.3414	-3.76003	0.640647	-5.8691	4.38158e-09	3.62502e-06	NA	NA
ENSMUSG00000060938.14	1658.54	3.75571	0.339119	11.0749	1.66052e-28	1.31887e-24	19941	Rpl26
ENSMUSG00000018845.14	85.0002	-1.10603	0.261878	-4.22344	2.40606e-05	0.00449651	217012	Unc45b
ENSMUSG00000039096.10	152.64	-1.04396	0.257447	-4.05506	5.01212e-05	0.00744088	237926	Rsad1
ENSMUSG00000021228.15	406.185	-1.64975	0.183445	-8.99316	2.40224e-19	7.63193e-16	171281	Acot3
ENSMUSG00000085024.1	35.7949	-1.747	0.499166	-3.49983	0.000465552	0.0369198	320842	C230035I16Rik
ENSMUSG00000048280.18	350.053	1.14327	0.142045	8.04862	8.3736e-16	1.66268e-12	408068	Zfp738
ENSMUSG00000021620.4	24.4194	1.89535	0.510741	3.71099	0.000206451	0.0212953	74156	Acot12
ENSMUSG00000078942.10	18.3866	2.35425	0.620724	3.79275	0.00014899	0.0165504	17952	Naip6
ENSMUSG00000114547.1	26.093	3.29664	0.635658	5.18618	2.14648e-07	0.000108864	NA	NA
ENSMUSG00000022868.5	163.353	4.3961	0.971322	4.52589	6.01423e-06	0.00164717	11625	Ahsg
ENSMUSG00000081824.5	25.3457	4.80897	1.30228	3.69273	0.000221858	0.0217544	NA	NA
ENSMUSG00000048087.6	228.64	1.37748	0.15948	8.63736	5.75279e-18	1.52305e-14	11615	Gm4737
ENSMUSG00000094724.7	61.5108	-1.33503	0.388687	-3.43472	0.00059317	0.0420647	68195	Rnaset2b
ENSMUSG00000086010.7	134.198	-1.10089	0.263596	-4.17642	2.96134e-05	0.00516934	102631757	LOC102631757
ENSMUSG00000060586.10	26.9238	2.12992	0.600293	3.54814	0.000387967	0.0336768	14969	H2-Eb1
ENSMUSG00000024391.7	215.514	1.32412	0.383976	3.44846	0.0005638	0.0408948	55938	Apom
ENSMUSG00000091705.8	51.5086	-1.45903	0.3612	-4.03941	5.35868e-05	0.00778859	15013	H2-Q2
ENSMUSG00000067144.6	85.3079	1.40682	0.341447	4.12018	3.78569e-05	0.00611727	108114	Slc22a7
ENSMUSG00000061808.3	76.5148	1.58984	0.412141	3.85751	0.000114547	0.0132816	22139	Ttr
ENSMUSG00000024866.9	933.896	1.09074	0.11773	9.26474	1.95549e-20	1.03543e-16	71670	Acy3
ENSMUSG00000095690.1	25.3859	-2.77825	0.600656	-4.62537	3.73935e-06	0.0011647	NA	NA
ENSMUSG00000053303.14	20.8206	-2.19831	0.561817	-3.91286	9.12103e-05	0.0110601	236149	Slc22a26

## Sheet: Supplementary Table S5
Supplementary Table S5: A list of DEGs between day 18 preterm and day 20 preterm
Ensemble ID	base Mean	log2-Fold Change	lfcSE	stat	p-value	FDR adjusted p-value	Entrez ID	Gene symbol
ENSMUSG00000025930.6	19.1699	-2.1235	0.601311	-3.53145	0.000413294	0.00468264	17681	Msc
ENSMUSG00000032719.4	48.184	-1.20084	0.355517	-3.37774	0.000730849	0.00748074	226866	Sbspon
ENSMUSG00000089914.2	31.2384	-1.26676	0.430151	-2.94493	0.00323032	0.0243856	75028	4930486I03Rik
ENSMUSG00000100131.1	74.9328	-1.08073	0.28973	-3.73014	0.000191376	0.00246638	NA	NA
ENSMUSG00000096992.3	43.9476	-1.17776	0.374905	-3.14148	0.00168094	0.0144901	NA	NA
ENSMUSG00000037216.5	47.5007	-1.0169	0.370835	-2.74219	0.00610306	0.040082	623661	Lipt1
ENSMUSG00000097063.3	65.8938	-1.10981	0.290333	-3.82252	0.000132093	0.00179991	66620	Pantr2
ENSMUSG00000100213.1	26.5517	-1.45446	0.486988	-2.98665	0.00282051	0.0219287	NA	NA
ENSMUSG00000026096.14	111.041	-1.15313	0.243493	-4.73577	2.18223e-06	5.39316e-05	72085	Osgepl1
ENSMUSG00000047528.13	15.1252	-2.03602	0.738629	-2.75648	0.0058427	0.0387506	108812	Flacc1
ENSMUSG00000097819.1	56.4358	2.01337	0.326597	6.16471	7.06135e-10	3.80357e-08	NA	NA
ENSMUSG00000044816.10	73.9697	-2.15305	0.337649	-6.37657	1.81094e-10	1.07789e-08	98303	D630023F18Rik
ENSMUSG00000025991.8	13.2254	4.53856	1.01591	4.46747	7.91506e-06	0.000164013	227231	Cps1
ENSMUSG00000090486.2	124.534	-1.52726	0.221675	-6.88962	5.59433e-12	3.95231e-10	NA	NA
ENSMUSG00000012187.13	34.4975	-3.24586	0.512697	-6.33096	2.43645e-10	1.40557e-08	68393	Mogat1
ENSMUSG00000079470.8	218.451	1.38573	0.168269	8.23521	1.79249e-16	2.14429e-14	195434	Utp14b
ENSMUSG00000079465.8	933.845	-1.00086	0.0935905	-10.694	1.08561e-26	3.41423e-24	12828	Col4a3
ENSMUSG00000038496.16	71.8686	-1.14392	0.304582	-3.7557	0.00017286	0.00226878	80721	Slc19a3
ENSMUSG00000073633.9	38.8155	-1.07679	0.379645	-2.8363	0.00456395	0.0318513	66153	Fbxo36
ENSMUSG00000026222.16	116.22	-1.68799	0.307805	-5.48397	4.15892e-08	1.57465e-06	20684	Sp100
ENSMUSG00000026241.5	9.08543	-2.62118	0.88171	-2.97284	0.00295061	0.0227048	18159	Nppc
ENSMUSG00000026259.14	112.872	-1.3168	0.272899	-4.82522	1.3985e-06	3.61184e-05	53972	Ngef
ENSMUSG00000079434.8	13.2802	-2.25976	0.713524	-3.16705	0.00153995	0.0136613	23956	Neu2
ENSMUSG00000092220.1	1898.12	-1.12441	0.0925253	-12.1524	5.56952e-34	3.29091e-31	NA	NA
ENSMUSG00000090171.1	1332.59	-1.34843	0.0838502	-16.0814	3.44509e-58	5.59798e-55	22236	Ugt1a2
ENSMUSG00000026295.12	3471.34	-1.50966	0.100664	-14.997	7.68634e-51	9.36725e-48	75396	Spp2
ENSMUSG00000100980.1	33.4034	1.67369	0.417751	4.00642	6.16459e-05	0.000939822	NA	NA
ENSMUSG00000026315.13	26.3423	-1.8578	0.508148	-3.65602	0.000256159	0.00314537	20725	Serpinb8
ENSMUSG00000037035.5	36.4075	-1.12601	0.416928	-2.70074	0.00691858	0.0443184	16324	Inhbb
ENSMUSG00000045382.6	192.972	-1.51741	0.218658	-6.93963	3.93124e-12	2.83908e-10	12767	Cxcr4
ENSMUSG00000009772.15	276.877	-1.69301	0.198084	-8.54693	1.26404e-17	1.64317e-15	74137	Nuak2
ENSMUSG00000042793.13	56.3923	-1.78538	0.33774	-5.28625	1.24848e-07	4.13312e-06	329252	Lgr6
ENSMUSG00000026414.13	26.5121	2.22349	0.671063	3.31338	0.000921768	0.00898032	21956	Tnnt2
ENSMUSG00000098206.1	17.35	-2.13881	0.600354	-3.56258	0.000367235	0.00426233	NA	NA
ENSMUSG00000026368.6	127.634	-2.00777	0.257199	-7.80628	5.89005e-15	6.02701e-13	14060	F13b
ENSMUSG00000103928.1	61.2334	-1.6154	0.330883	-4.88209	1.04967e-06	2.78849e-05	NA	NA
ENSMUSG00000042684.8	633.216	-1.43451	0.106146	-13.5145	1.28413e-41	1.13815e-38	74091	Npl
ENSMUSG00000102964.1	20.3013	1.53422	0.567301	2.70441	0.00684255	0.043918	NA	NA
ENSMUSG00000015484.3	9.18374	-2.79216	0.912545	-3.05975	0.00221522	0.0180098	329274	Fam163a
ENSMUSG00000101523.1	76.5422	-1.13001	0.392646	-2.87795	0.00400269	0.0287789	NA	NA
ENSMUSG00000104293.1	17.83	4.21247	0.732099	5.75396	8.71755e-09	3.7607e-07	NA	NA
ENSMUSG00000040170.13	1007.05	-1.17971	0.112988	-10.441	1.611e-25	4.98618e-23	55990	Fmo2
ENSMUSG00000103098.1	8.52554	2.78675	0.92032	3.02802	0.0024616	0.0196394	NA	NA
ENSMUSG00000038530.11	43.2126	-1.53997	0.385369	-3.99609	6.43984e-05	0.000974926	19736	Rgs4
ENSMUSG00000103983.1	63.7902	-1.61819	0.387387	-4.17719	2.95133e-05	0.000504365	NA	NA
ENSMUSG00000037942.5	4.25972	4.43855	1.53506	2.89145	0.00383466	0.0277859	12944	Crp
ENSMUSG00000026542.6	13.0519	1.91568	0.697986	2.74458	0.00605887	0.039859	20219	Apcs
ENSMUSG00000050069.3	76.1123	-2.11438	0.329404	-6.41882	1.37333e-10	8.2906e-09	23893	Grem2
ENSMUSG00000039783.15	33.7471	-2.31398	0.458159	-5.05061	4.40392e-07	1.30109e-05	98256	Kmo
ENSMUSG00000015962.5	13.978	-1.79213	0.67125	-2.66984	0.00758878	0.0473061	69428	1700016C15Rik
ENSMUSG00000104394.2	49.3193	1.67878	0.322616	5.20366	1.95402e-07	6.17527e-06	NA	NA
ENSMUSG00000026628.13	100.316	2.94482	0.292422	10.0704	7.46448e-24	1.99383e-21	11910	Atf3
ENSMUSG00000037254.18	39.4665	2.67783	0.473018	5.66117	1.50347e-08	6.27756e-07	16425	Itih2
ENSMUSG00000023206.16	53.7077	-1.02998	0.359427	-2.86562	0.00416191	0.0295963	16169	Il15ra
ENSMUSG00000026786.14	50.3158	-1.41904	0.365106	-3.88664	0.000101643	0.00143723	54519	Apbb1ip
ENSMUSG00000026986.14	23.2915	-1.50047	0.486154	-3.0864	0.00202594	0.0168388	140483	Hnmt
ENSMUSG00000079497.4	37.7019	-1.26064	0.403276	-3.12599	0.00177209	0.0151089	433415	Gm13420
ENSMUSG00000104277.1	7.02656	3.1552	1.10014	2.868	0.00413079	0.0294571	NA	NA
ENSMUSG00000050714.9	187.338	-1.15325	0.177856	-6.48417	8.92202e-11	5.52691e-09	320633	Zbtb26
ENSMUSG00000053164.6	20.6311	1.86326	0.537257	3.4681	0.000524152	0.00569701	338346	Gpr21
ENSMUSG00000063972.13	76.1099	1.03721	0.289605	3.58145	0.000341693	0.00402579	14536	Nr6a1
ENSMUSG00000026950.17	44.0021	-1.7595	0.533696	-3.29682	0.000977851	0.00941586	17996	Neb
ENSMUSG00000097857.1	6.29103	3.00817	1.04906	2.86749	0.00413745	0.0294653	NA	NA
ENSMUSG00000100642.1	30.7676	-1.47182	0.500903	-2.93834	0.00329976	0.0247756	NA	NA
ENSMUSG00000027014.14	1072.48	2.48536	0.805326	3.08616	0.00202761	0.0168455	80744	Cwc22
ENSMUSG00000085335.1	13.0725	2.70161	0.819173	3.29797	0.000973854	0.00938664	NA	NA
ENSMUSG00000027249.15	15.4114	2.63902	0.726888	3.63057	0.0002828	0.00343143	14061	F2
ENSMUSG00000075025.10	184.975	-1.61951	0.407851	-3.97085	7.16164e-05	0.00107008	100038525	Gm10804
ENSMUSG00000041644.14	1088.69	-1.23777	0.126771	-9.7638	1.61004e-22	3.97395e-20	241612	Slc5a12
ENSMUSG00000023236.7	210.192	-1.04662	0.177835	-5.88532	3.97281e-09	1.85392e-07	20394	Scg5
ENSMUSG00000027199.14	5584.65	-1.61461	0.183838	-8.78278	1.59483e-18	2.2699e-16	67092	Gatm
ENSMUSG00000027359.16	2669.6	-1.16231	0.210179	-5.53009	3.20073e-08	1.23586e-06	26458	Slc27a2
ENSMUSG00000098024.1	25.245	-1.69988	0.492257	-3.45322	0.000553928	0.00594036	NA	NA
ENSMUSG00000027371.10	267.507	-1.18951	0.149269	-7.96894	1.60043e-15	1.7935e-13	68126	Fahd2a
ENSMUSG00000079043.2	37.6733	-1.16288	0.371728	-3.12831	0.00175814	0.0150097	380601	Fastkd5
ENSMUSG00000027318.17	21.2218	1.91397	0.577414	3.31472	0.000917346	0.00894814	110751	Adam33
ENSMUSG00000083879.4	20.9916	-6.04119	1.57401	-3.83808	0.000124002	0.00170756	NA	NA
ENSMUSG00000027270.14	26.3333	-1.4114	0.484732	-2.91171	0.00359452	0.0263991	76161	Lamp5
ENSMUSG00000027452.11	1357.68	-1.07578	0.106694	-10.0829	6.57793e-24	1.78143e-21	68738	Acss1
ENSMUSG00000087406.1	136.519	-1.11509	0.228454	-4.88101	1.05545e-06	2.79621e-05	109344	E130215H24Rik
ENSMUSG00000082809.3	30.7967	-3.18242	0.477845	-6.65993	2.73954e-11	1.76882e-09	NA	NA
ENSMUSG00000044249.3	59.6155	-1.89272	0.346078	-5.46904	4.52484e-08	1.69673e-06	75400	Defb29
ENSMUSG00000050645.3	90.4771	-1.49303	0.283504	-5.26635	1.3916e-07	4.54519e-06	246700	Defb19
ENSMUSG00000103285.1	11.7671	-2.39987	0.745531	-3.219	0.00128636	0.0117429	NA	NA
ENSMUSG00000102323.1	35.5691	1.57798	0.401751	3.92776	8.57402e-05	0.00124209	NA	NA
ENSMUSG00000074629.2	22.6082	-1.72125	0.549591	-3.13188	0.00173691	0.0148609	NA	NA
ENSMUSG00000074628.9	41.9009	-1.61542	0.416871	-3.87511	0.000106577	0.00149831	383766	Tldc2
ENSMUSG00000044349.15	108.279	-2.26459	0.794364	-2.85082	0.00436071	0.0306966	319317	Snhg11
ENSMUSG00000050700.11	93.3692	1.98548	0.358205	5.54287	2.97556e-08	1.16041e-06	280635	Emilin3
ENSMUSG00000074607.11	18.9704	1.99789	0.584915	3.41569	0.000636204	0.00669112	269389	Tox2
ENSMUSG00000046840.16	36.027	-1.36738	0.447805	-3.05352	0.00226173	0.0182994	68314	Hnf4aos
ENSMUSG00000045822.4	48.3136	-1.16762	0.359945	-3.24389	0.0011791	0.0109378	67538	Zswim3
ENSMUSG00000017737.2	30.8125	1.27358	0.448879	2.83725	0.00455045	0.0317798	17395	Mmp9
ENSMUSG00000018459.15	1056.47	-2.02082	0.210282	-9.61007	7.24977e-22	1.6631e-19	114644	Slc13a3
ENSMUSG00000090397.1	14.6464	1.66524	0.61015	2.72923	0.00634819	0.0414344	NA	NA
ENSMUSG00000038567.5	1676.06	-3.31566	0.250683	-13.2265	6.16999e-40	5.01286e-37	13081	Cyp24a1
ENSMUSG00000052033.13	357.9	-1.45499	0.192479	-7.55921	4.05513e-14	3.76529e-12	109054	Pfdn4
ENSMUSG00000027513.11	3452.11	-1.61801	0.291676	-5.54728	2.90153e-08	1.13608e-06	18534	Pck1
ENSMUSG00000086537.7	88.8818	1.19229	0.294167	4.05309	5.0546e-05	0.000787217	56802	Gnasas1
ENSMUSG00000078877.11	42.6536	-1.43582	0.355876	-4.0346	5.46943e-05	0.000845075	100039123	Gm14295
ENSMUSG00000078870.9	103.969	-1.54176	0.32758	-4.7065	2.52004e-06	6.12697e-05	100043403	Gm14410
ENSMUSG00000094786.1	48.339	-2.90686	0.457399	-6.35519	2.08173e-10	1.22264e-08	NA	NA
ENSMUSG00000078862.10	82.9985	-1.11096	0.273939	-4.0555	5.00268e-05	0.000780182	665211	Gm14326
ENSMUSG00000060445.11	7.02328	2.84277	1.05061	2.70582	0.00681357	0.0437608	320558	Sycp2
ENSMUSG00000038963.15	189.018	-1.08247	0.205559	-5.26597	1.39452e-07	4.54627e-06	108115	Slco4a1
ENSMUSG00000058921.3	41.6384	-1.08148	0.39835	-2.71489	0.00662978	0.0428628	241877	Slc10a5
ENSMUSG00000104918.1	24.6416	-1.28347	0.46899	-2.73667	0.00620637	0.0406783	NA	NA
ENSMUSG00000011463.5	19.3893	-2.62492	0.605903	-4.33225	1.47596e-05	0.000276462	76703	Cpb1
ENSMUSG00000054988.9	13.2917	-3.08752	0.791036	-3.90313	9.49566e-05	0.00135944	11608	Agtr1b
ENSMUSG00000063887.13	21.5244	1.65086	0.509355	3.24108	0.00119078	0.0110148	192167	Nlgn1
ENSMUSG00000039304.11	224.487	-1.488	0.176023	-8.45344	2.8285e-17	3.60476e-15	22035	Tnfsf10
ENSMUSG00000103024.1	4.3722	4.75098	1.53565	3.09379	0.0019762	0.0164988	NA	NA
ENSMUSG00000102595.1	13.0035	4.64644	1.02573	4.52988	5.90172e-06	0.000128292	NA	NA
ENSMUSG00000033860.13	59.706	3.87415	0.94007	4.12114	3.77009e-05	0.000616106	99571	Fgg
ENSMUSG00000028001.16	131.059	1.95045	0.527024	3.70087	0.00021486	0.00272049	14161	Fga
ENSMUSG00000041750.13	9.90921	2.38577	0.889582	2.6819	0.00732056	0.0460018	12480	Cd1d2
ENSMUSG00000056071.12	36.9768	1.14204	0.387043	2.95069	0.00317065	0.0240375	20202	S100a9
ENSMUSG00000050635.1	21.2741	2.69205	0.60622	4.44071	8.96631e-06	0.000182309	20760	Sprr2f
ENSMUSG00000027908.2	17.0602	-2.08228	0.698001	-2.98321	0.00285243	0.0220617	71325	Tchhl1
ENSMUSG00000038486.9	301.188	-1.05418	0.151338	-6.96575	3.26663e-12	2.39459e-10	64051	Sv2a
ENSMUSG00000027875.12	1273.33	-3.11912	0.381853	-8.16838	3.12557e-16	3.67141e-14	15360	Hmgcs2
ENSMUSG00000050064.14	439.124	-1.06609	0.309907	-3.44005	0.000581617	0.00619047	242109	Zfp697
ENSMUSG00000106107.1	86.8968	-3.56328	0.375699	-9.4844	2.43775e-21	5.11114e-19	NA	NA
ENSMUSG00000038092.6	19.8997	-2.56448	0.660333	-3.88362	0.000102912	0.00145306	15496	Hsd3b5
ENSMUSG00000063730.13	726.837	-1.29905	0.363799	-3.57079	0.000355901	0.0041605	15493	Hsd3b2
ENSMUSG00000104693.1	70.8495	1.70633	0.383484	4.44955	8.6052e-06	0.000175883	NA	NA
ENSMUSG00000105199.1	5.12389	4.23674	1.36684	3.09966	0.00193741	0.0162596	NA	NA
ENSMUSG00000040412.16	46.6014	-1.40368	0.44431	-3.15922	0.00158191	0.0139447	229722	5330417C22Rik
ENSMUSG00000044667.12	45.325	-1.04794	0.347997	-3.01134	0.002601	0.0205083	229791	Plppr4
ENSMUSG00000106087.1	19.7578	-1.66631	0.57756	-2.88509	0.00391298	0.028259	NA	NA
ENSMUSG00000028125.14	65.1835	-1.22438	0.346088	-3.53777	0.000403526	0.00460397	11304	Abca4
ENSMUSG00000104887.1	36.9752	-1.7027	0.416535	-4.08777	4.35546e-05	0.000691589	NA	NA
ENSMUSG00000057359.7	47.839	1.20506	0.373368	3.22754	0.00124859	0.0114571	NA	NA
ENSMUSG00000019232.14	32.2939	-1.15312	0.418309	-2.75663	0.00584011	0.0387466	71760	Etnppl
ENSMUSG00000087795.1	11.0411	2.7534	0.842083	3.26975	0.00107644	0.0101792	NA	NA
ENSMUSG00000028195.4	902.306	1.41724	0.269777	5.25339	1.49324e-07	4.85278e-06	16007	Ccn1
ENSMUSG00000028186.14	4.84041	4.94184	1.54356	3.20158	0.00136676	0.0123496	22262	Uox
ENSMUSG00000103334.1	16.246	2.25821	0.622773	3.62605	0.000287791	0.00348605	NA	NA
ENSMUSG00000028036.6	61.2603	-1.00329	0.317951	-3.1555	0.00160225	0.01403	19220	Ptgfr
ENSMUSG00000104621.1	10.0354	-2.62923	0.818541	-3.2121	0.0013177	0.0119784	NA	NA
ENSMUSG00000104347.1	5.78165	4.5218	1.48966	3.03546	0.00240173	0.0192484	NA	NA
ENSMUSG00000028222.2	2244.4	-1.64311	0.102687	-16.0012	1.25325e-57	1.87979e-54	12307	Calb1
ENSMUSG00000062554.7	58.1639	-1.7831	0.436963	-4.08067	4.49058e-05	0.000709577	NA	NA
ENSMUSG00000028457.18	31.5698	-1.56712	0.439463	-3.566	0.000362471	0.00421707	320571	Atp8b5
ENSMUSG00000070985.3	68.8893	-1.49389	0.283642	-5.26682	1.38806e-07	4.54124e-06	230161	Acnat1
ENSMUSG00000003032.8	242.473	1.64432	0.174703	9.4121	4.86307e-21	9.20632e-19	16600	Klf4
ENSMUSG00000063851.12	39.7247	-2.7783	0.424406	-6.54633	5.89683e-11	3.72111e-09	76072	Rnf183
ENSMUSG00000039005.13	36.4059	-1.20117	0.381249	-3.15063	0.0016292	0.0142075	21898	Tlr4
ENSMUSG00000049799.13	368.349	-1.05102	0.167452	-6.27655	3.46163e-10	1.95082e-08	100061	Lrrc19
ENSMUSG00000052684.4	1077.48	1.46556	0.126601	11.5762	5.43963e-31	2.52541e-28	16476	Jun
ENSMUSG00000087366.7	196.91	1.11643	0.197347	5.65722	1.53848e-08	6.41002e-07	NA	NA
ENSMUSG00000066097.6	127.086	-1.04693	0.236552	-4.42577	9.60977e-06	0.000193163	100066	Cyp2j11
ENSMUSG00000107726.1	11.572	-2.2873	0.747418	-3.06027	0.00221135	0.0179963	NA	NA
ENSMUSG00000029656.13	5.23163	5.99415	1.68045	3.56699	0.000361099	0.00420613	110382	C8b
ENSMUSG00000044254.6	293.992	1.52769	0.191863	7.96238	1.6876e-15	1.88037e-13	100102	Pcsk9
ENSMUSG00000034785.14	15.3077	-3.4955	0.798043	-4.38009	1.1863e-05	0.000230395	13370	Dio1
ENSMUSG00000028600.15	153.972	-1.19959	0.236842	-5.06494	4.08535e-07	1.21991e-05	242608	Podn
ENSMUSG00000028544.14	251.985	-1.0296	0.19176	-5.36919	7.90891e-08	2.76348e-06	230612	Slc5a9
ENSMUSG00000028715.2	254.596	-5.92976	0.50511	-11.7395	7.99314e-32	4.10153e-29	13119	Cyp4a14
ENSMUSG00000066072.13	843.871	-3.82022	0.373186	-10.2368	1.35711e-24	3.94958e-22	13117	Cyp4a10
ENSMUSG00000028699.9	97.9679	-1.57202	0.25134	-6.25458	3.98587e-10	2.22695e-08	66805	Tspan1
ENSMUSG00000028680.14	144.197	2.25098	0.22487	10.0101	1.3758e-23	3.57689e-21	12795	Plk3
ENSMUSG00000048772.15	102.029	-1.04649	0.24224	-4.32007	1.55981e-05	0.00028994	68777	Tmem53
ENSMUSG00000028645.11	783.591	1.25068	0.101326	12.3432	5.29893e-35	3.44413e-32	20525	Slc2a1
ENSMUSG00000085505.1	121.096	1.14229	0.246174	4.64019	3.48096e-06	8.11904e-05	NA	NA
ENSMUSG00000028644.16	11.1134	3.02469	0.802727	3.76802	0.000164547	0.00217084	27028	Ermap
ENSMUSG00000028636.14	226.858	-1.05756	0.167287	-6.32183	2.58483e-10	1.47805e-08	106564	Ppcs
ENSMUSG00000032978.14	71.6069	-1.27964	0.364438	-3.51128	0.000445957	0.00498607	14916	Guca2b
ENSMUSG00000070803.6	92.4655	1.56847	0.251202	6.24386	4.26908e-10	2.37836e-08	56222	Cited4
ENSMUSG00000028655.11	34.444	1.10211	0.399773	2.75683	0.0058364	0.0387352	76574	Mfsd2a
ENSMUSG00000100813.1	8.78702	-2.85598	0.909048	-3.14172	0.00167956	0.0144901	NA	NA
ENSMUSG00000086290.8	98.3014	-1.40425	0.262442	-5.35071	8.7609e-08	3.01285e-06	100039864	Snhg12
ENSMUSG00000049649.8	12.3765	1.78795	0.670213	2.66774	0.00763644	0.0475424	14748	Gpr3
ENSMUSG00000047281.3	64.0734	1.09429	0.341385	3.20546	0.00134847	0.0122184	55948	Sfn
ENSMUSG00000050890.15	204.698	-1.04412	0.181521	-5.75204	8.81704e-09	3.79522e-07	230809	Pdik1l
ENSMUSG00000028836.14	247.192	-1.79285	0.173583	-10.3285	5.23979e-25	1.57186e-22	230810	Slc30a2
ENSMUSG00000037348.15	103.572	-1.35726	0.250128	-5.42628	5.75395e-08	2.08932e-06	71904	Paqr7
ENSMUSG00000098155.1	17.6868	-3.03265	0.688222	-4.40651	1.0505e-05	0.000207957	NA	NA
ENSMUSG00000028755.3	249.779	-2.23665	0.169334	-13.2085	7.83646e-40	6.11212e-37	72269	Cda
ENSMUSG00000025330.6	128.272	4.23138	1.2805	3.30448	0.000951523	0.0092169	18602	Padi4
ENSMUSG00000040740.7	120.749	-2.17276	0.27808	-7.81344	5.56467e-15	5.74103e-13	384071	Slc25a34
ENSMUSG00000078503.9	152.559	1.29582	0.220419	5.87892	4.12963e-09	1.90814e-07	101056073	Zfp990
ENSMUSG00000084350.1	30.2296	-2.27527	0.51296	-4.43558	9.18246e-06	0.000185735	NA	NA
ENSMUSG00000073716.6	10.8556	-6.3998	1.34741	-4.74971	2.0371e-06	5.07945e-05	NA	NA
ENSMUSG00000081998.1	8.38468	-6.21007	1.39447	-4.45337	8.45325e-06	0.000173323	NA	NA
ENSMUSG00000067916.9	42.2269	-2.82772	0.448204	-6.30899	2.80854e-10	1.59661e-08	666532	Zfp991
ENSMUSG00000078160.2	11.7777	-4.65177	1.20578	-3.8579	0.000114365	0.00158958	NA	NA
ENSMUSG00000029022.18	229.516	-1.0801	0.159085	-6.78946	1.12557e-11	7.62063e-10	28010	Miip
ENSMUSG00000070583.1	64.8276	-1.3894	0.34699	-4.00415	6.224e-05	0.000947399	14349	Fv1
ENSMUSG00000029001.15	111.578	-1.65309	0.259155	-6.37879	1.78492e-10	1.06761e-08	230903	Fbxo44
ENSMUSG00000028989.3	128.266	-2.42844	0.665616	-3.64841	0.000263872	0.00323193	654812	Angptl7
ENSMUSG00000102813.1	36.2859	-1.46731	0.389723	-3.76501	0.000166543	0.00219421	NA	NA
ENSMUSG00000024793.14	36.4291	-1.48187	0.392003	-3.78026	0.000156663	0.0020806	85030	Tnfrsf25
ENSMUSG00000086810.1	36.3201	-1.36901	0.451633	-3.03125	0.00243542	0.0194863	NA	NA
ENSMUSG00000029059.9	169.815	-1.00004	0.237254	-4.21506	2.49711e-05	0.000436691	66469	Prxl2b
ENSMUSG00000029055.17	81.8806	1.0194	0.285574	3.56964	0.000357467	0.00417362	269615	Plch2
ENSMUSG00000029162.15	554.855	-1.12844	0.15741	-7.1688	7.56581e-13	6.02146e-11	16548	Khk
ENSMUSG00000029161.7	502.759	-1.10507	0.120285	-9.18712	4.03481e-20	6.78232e-18	68567	Cgref1
ENSMUSG00000006642.3	37.0111	-1.49339	0.399473	-3.7384	0.000185198	0.00239945	69852	Tcf23
ENSMUSG00000104728.1	16.3041	2.37643	0.60066	3.95637	7.6098e-05	0.00112412	NA	NA
ENSMUSG00000029082.17	84.03	-1.24678	0.286533	-4.35125	1.35364e-05	0.000256364	12182	Bst1
ENSMUSG00000048373.8	43.5215	-1.06491	0.351112	-3.03298	0.00242155	0.0193833	14181	Fgfbp1
ENSMUSG00000105457.1	4.49223	6.01013	1.58849	3.78354	0.000154612	0.00205928	NA	NA
ENSMUSG00000105622.1	9.8733	2.30628	0.845903	2.72642	0.00640259	0.041712	NA	NA
ENSMUSG00000029188.14	235.144	-1.94183	0.218244	-8.89753	5.71045e-19	8.56523e-17	20531	Slc34a2
ENSMUSG00000083902.2	11.1309	2.87945	0.862641	3.33794	0.000844012	0.00836791	NA	NA
ENSMUSG00000054630.7	73.8769	1.96947	0.284894	6.91297	4.74621e-12	3.3776e-10	22238	Ugt2b5
ENSMUSG00000057425.3	154.914	1.84478	0.267309	6.90131	5.15258e-12	3.65346e-10	112417	Ugt2b37
ENSMUSG00000029368.10	742.738	3.53093	1.20943	2.9195	0.00350596	0.0259342	11657	Alb
ENSMUSG00000106870.1	42.9742	-1.26838	0.382434	-3.3166	0.000911216	0.00891063	NA	NA
ENSMUSG00000029304.14	2454.54	-1.33348	0.105119	-12.6855	7.11885e-37	4.95751e-34	20750	Spp1
ENSMUSG00000086054.2	113.778	-1.08322	0.23466	-4.61612	3.90983e-06	8.99031e-05	NA	NA
ENSMUSG00000106838.1	58.2916	-1.74852	0.326296	-5.3587	8.38234e-08	2.9135e-06	NA	NA
ENSMUSG00000029359.13	74.9002	-1.48549	0.29954	-4.95925	7.07659e-07	1.99115e-05	57816	Tesc
ENSMUSG00000029601.13	44.8318	-1.29157	0.365563	-3.5331	0.000410709	0.00466148	75732	Iqcd
ENSMUSG00000105434.1	14.1415	2.79871	0.686361	4.07761	4.55011e-05	0.000717821	NA	NA
ENSMUSG00000105970.1	10.6167	3.03021	0.865243	3.50215	0.000461525	0.00512196	NA	NA
ENSMUSG00000087336.2	48.8401	-1.73897	0.366662	-4.74272	2.10867e-06	5.22452e-05	NA	NA
ENSMUSG00000104830.1	13.1764	-2.63347	0.752266	-3.50072	0.000464004	0.00514069	NA	NA
ENSMUSG00000029431.5	20.8192	1.40354	0.508535	2.75997	0.00578058	0.0385089	231727	B3gnt4
ENSMUSG00000061882.12	79.8628	-1.03332	0.345327	-2.99231	0.00276878	0.0215954	208908	Ccdc62
ENSMUSG00000070498.3	31.598	-1.32733	0.432671	-3.06776	0.00215667	0.017647	208151	Tmem132b
ENSMUSG00000104814.1	59.0192	-2.38005	0.383252	-6.21015	5.2935e-10	2.89126e-08	NA	NA
ENSMUSG00000107296.1	8.82113	-3.25176	1.04161	-3.12186	0.00179715	0.0152757	NA	NA
ENSMUSG00000056014.15	114.121	-1.03841	0.260836	-3.98109	6.86006e-05	0.00103134	243308	A430033K04Rik
ENSMUSG00000044092.8	14.7522	-1.98794	0.702848	-2.8284	0.00467809	0.0325082	319772	C130050O18Rik
ENSMUSG00000107336.1	8.42913	-2.67336	0.9989	-2.67631	0.00744388	0.0465667	NA	NA
ENSMUSG00000107215.1	38.2939	-2.12529	0.456267	-4.65799	3.19304e-06	7.5468e-05	NA	NA
ENSMUSG00000047735.14	426.208	-1.21918	0.13989	-8.71531	2.89976e-18	3.92656e-16	209086	Samd9l
ENSMUSG00000092035.8	427.774	1.00476	0.13485	7.45093	9.2683e-14	8.32823e-12	170676	Peg10
ENSMUSG00000019577.6	318.315	-1.27233	0.455349	-2.79419	0.00520305	0.0353869	27273	Pdk4
ENSMUSG00000029563.16	60.6166	1.22494	0.298168	4.10823	3.98711e-05	0.000644114	114142	Foxp2
ENSMUSG00000007655.16	836.597	1.17041	0.133796	8.74771	2.17719e-18	3.01086e-16	12389	Cav1
ENSMUSG00000029695.13	136.233	-2.3111	0.599822	-3.85298	0.000116688	0.00161369	30956	Aass
ENSMUSG00000029700.11	459.265	-2.35415	0.181967	-12.9372	2.77464e-38	2.00381e-35	55961	Slc13a1
ENSMUSG00000073209.4	22.8727	1.38058	0.519497	2.65753	0.00787166	0.0487578	619665	Klf14
ENSMUSG00000038836.15	145.256	-1.09213	0.211611	-5.16103	2.45594e-07	7.67443e-06	76223	Agbl3
ENSMUSG00000029843.4	11.0852	-2.13142	0.783478	-2.72046	0.00651914	0.0423158	243755	Slc13a4
ENSMUSG00000107962.1	143.635	-1.36152	0.243409	-5.59356	2.22462e-08	8.9255e-07	NA	NA
ENSMUSG00000029819.6	32.2225	-1.57271	0.578765	-2.71735	0.00658068	0.042616	109648	Npy
ENSMUSG00000054641.10	30.0356	1.57381	0.484325	3.2495	0.00115609	0.0107653	70945	Mmrn1
ENSMUSG00000085782.2	10.4949	-2.73757	0.848586	-3.22604	0.00125515	0.0115065	NA	NA
ENSMUSG00000063415.12	283.946	1.19015	0.378045	3.14818	0.00164288	0.0142597	232174	Cyp26b1
ENSMUSG00000005892.4	12.1337	2.57283	0.720616	3.57032	0.000356542	0.00416549	22044	Trh
ENSMUSG00000030031.14	28.0579	-1.72072	0.466409	-3.68931	0.000224867	0.00282518	243574	Kbtbd8
ENSMUSG00000107785.1	13.3999	-2.87173	0.73624	-3.90054	9.59802e-05	0.00137108	NA	NA
ENSMUSG00000030109.15	36.8927	-1.63825	0.517982	-3.16275	0.00156285	0.0138266	14411	Slc6a12
ENSMUSG00000030111.9	26.2112	4.3987	0.724254	6.07343	1.25208e-09	6.42484e-08	232345	A2m
ENSMUSG00000040552.8	22.8181	-2.00228	0.611815	-3.27269	0.00106528	0.0101031	12267	C3ar1
ENSMUSG00000038527.9	44.5662	-2.20405	0.381131	-5.78292	7.34153e-09	3.22416e-07	232371	C1rl
ENSMUSG00000004267.16	250.784	1.17007	0.152921	7.65148	1.98683e-14	1.91788e-12	13807	Eno2
ENSMUSG00000030157.5	115.245	-1.22878	0.258807	-4.74788	2.05563e-06	5.11258e-05	93694	Clec2d
ENSMUSG00000032758.4	2765.59	-2.16002	0.397686	-5.43147	5.58927e-08	2.04092e-06	16483	Kap
ENSMUSG00000090698.2	150.965	1.39823	0.206713	6.7641	1.34137e-11	8.98807e-10	381823	Apold1
ENSMUSG00000092500.1	18.4091	-2.05678	0.582523	-3.53081	0.000414282	0.00469111	NA	NA
ENSMUSG00000054966.13	6.12873	-3.15449	1.15643	-2.72779	0.00637605	0.0415808	74071	Lmntd1
ENSMUSG00000030256.11	24.5754	1.41415	0.481569	2.93656	0.00331879	0.0248838	79362	Bhlhe41
ENSMUSG00000107814.1	9.36012	2.60857	0.83636	3.11896	0.00181493	0.0154067	NA	NA
ENSMUSG00000069806.5	212.793	1.15978	0.225514	5.14281	2.70663e-07	8.41731e-06	81904	Cacng7
ENSMUSG00000063535.7	23.4598	-1.73206	0.501595	-3.45311	0.000554157	0.00594036	76373	Zfp773
ENSMUSG00000034538.8	28.1249	-1.50363	0.474098	-3.17157	0.00151619	0.013475	232854	Zfp418
ENSMUSG00000043017.9	30.7617	-1.67399	0.44707	-3.74436	0.000180856	0.00235729	19222	Ptgir
ENSMUSG00000004328.15	1063.4	1.62696	0.283619	5.73641	9.67034e-09	4.14422e-07	53417	Hif3a
ENSMUSG00000040987.14	33.5846	-1.76286	0.559871	-3.14869	0.00164002	0.0142562	243864	Mill2
ENSMUSG00000003545.3	122.555	5.39128	0.747767	7.20984	5.60194e-13	4.57039e-11	14282	Fosb
ENSMUSG00000074272.10	103.691	-1.06071	0.324571	-3.26804	0.00108293	0.0102257	26365	Ceacam1
ENSMUSG00000044786.6	311.191	1.28939	0.151414	8.51561	1.65715e-17	2.13992e-15	22695	Zfp36
ENSMUSG00000047586.3	38.4216	-1.65597	0.446662	-3.70743	0.000209374	0.0026701	233038	Nccrp1
ENSMUSG00000011427.16	141.002	-1.19118	0.237168	-5.02251	5.10018e-07	1.49098e-05	233056	Zfp790
ENSMUSG00000006310.10	23.9197	-1.47994	0.556476	-2.65948	0.00782619	0.0485417	58206	Zbtb32
ENSMUSG00000108333.1	33.0985	-1.18056	0.414844	-2.84578	0.00443026	0.0310963	NA	NA
ENSMUSG00000030492.16	518.922	-1.15788	0.125215	-9.24716	2.30537e-20	4.01361e-18	30962	Slc7a9
ENSMUSG00000056592.14	61.2751	-2.05463	0.351831	-5.83981	5.22589e-09	2.38641e-07	210104	Zfp658
ENSMUSG00000030469.10	96.377	-1.35926	0.285671	-4.75812	1.95401e-06	4.89734e-05	210105	Zfp719
ENSMUSG00000047884.6	12.7107	-1.92902	0.687626	-2.80534	0.00502636	0.0343891	101533	Klk9
ENSMUSG00000063903.5	321.576	-1.62251	0.167758	-9.67176	3.9749e-22	9.56872e-20	16612	Klk1
ENSMUSG00000047085.14	28.0641	1.62644	0.488055	3.3325	0.000860703	0.00849764	272381	Lrrc4b
ENSMUSG00000038704.11	39.9046	1.8899	0.400911	4.71402	2.42876e-06	5.93463e-05	68352	Aspdh
ENSMUSG00000040435.12	292.981	1.71603	0.182573	9.39918	5.49912e-21	1.03103e-18	17872	Ppp1r15a
ENSMUSG00000109154.1	4.93792	6.61671	1.58917	4.16362	3.13238e-05	0.000528816	NA	NA
ENSMUSG00000109361.1	10.6196	2.14754	0.751922	2.85606	0.0042893	0.0302814	NA	NA
ENSMUSG00000108563.1	46.6012	1.69648	0.357678	4.74303	2.10545e-06	5.22317e-05	NA	NA
ENSMUSG00000101970.6	544.344	1.32503	0.141624	9.35597	8.28344e-21	1.48182e-18	69170	1810026B05Rik
ENSMUSG00000108652.1	13.7013	-3.03184	0.80007	-3.78947	0.000150967	0.00201837	NA	NA
ENSMUSG00000108476.1	11.5671	-2.29955	0.782251	-2.93966	0.00328573	0.0246987	NA	NA
ENSMUSG00000025726.11	36.1374	-1.30909	0.432026	-3.03011	0.00244467	0.0195356	434203	Slc28a1
ENSMUSG00000038540.14	118.839	-1.06899	0.218344	-4.8959	9.7857e-07	2.63188e-05	233424	Tmc3
ENSMUSG00000108825.1	49.9886	-1.40155	0.336159	-4.16932	3.05505e-05	0.000517554	NA	NA
ENSMUSG00000052353.13	64.4824	-1.1392	0.309309	-3.68306	0.000230447	0.00288472	80982	Cemip
ENSMUSG00000030562.17	818.039	-1.8711	0.101859	-18.3696	2.30268e-75	6.41427e-72	50490	Nox4
ENSMUSG00000030559.8	31.7414	-1.20399	0.420361	-2.86419	0.0041808	0.029709	72433	Rab38
ENSMUSG00000109311.1	167.95	-1.63194	0.212017	-7.69722	1.39062e-14	1.3626e-12	101521	AI314278
ENSMUSG00000109498.1	21.3316	3.22385	0.668809	4.82028	1.43358e-06	3.69264e-05	NA	NA
ENSMUSG00000109005.1	119.49	1.66497	0.307252	5.41893	5.99571e-08	2.16902e-06	NA	NA
ENSMUSG00000054061.8	22.9143	1.59762	0.478924	3.33586	0.000850366	0.00840836	NA	NA
ENSMUSG00000108866.1	16.3011	-2.76675	0.790919	-3.49814	0.000468508	0.00517882	NA	NA
ENSMUSG00000048779.5	47.9199	-1.33511	0.389814	-3.425	0.000614802	0.00651523	233571	P2ry6
ENSMUSG00000073940.3	211.743	4.00007	0.214336	18.6626	9.97324e-78	3.88936e-74	101488143	Hbb-bt
ENSMUSG00000052305.6	2332.78	3.1255	0.276948	11.2855	1.54737e-29	6.28589e-27	15129	Hbb-b1
ENSMUSG00000072244.11	53.0885	1.60765	0.3648	4.40692	1.04849e-05	0.000207769	94088	Trim6
ENSMUSG00000078611.3	35.2385	-1.18089	0.399812	-2.95362	0.00314073	0.0238773	100503879	Gm5901
ENSMUSG00000030787.4	87.4371	1.30866	0.274921	4.76012	1.93476e-06	4.86784e-05	114332	Lyve1
ENSMUSG00000030650.18	30.5396	-1.92089	0.458104	-4.19312	2.75138e-05	0.000476458	74424	Tmc5
ENSMUSG00000030954.10	14.659	-1.98309	0.67772	-2.92612	0.00343222	0.0254952	67133	Gp2
ENSMUSG00000030963.6	3593.67	-1.97316	0.191928	-10.2807	8.60916e-25	2.54348e-22	22242	Umod
ENSMUSG00000109254.1	1435.76	-1.94934	0.104778	-18.6044	2.95904e-77	9.61638e-74	NA	NA
ENSMUSG00000108884.1	86.3268	1.20595	0.333034	3.6211	0.000293348	0.0035418	NA	NA
ENSMUSG00000100153.2	117.53	1.02662	0.314502	3.26427	0.00109746	0.0103374	NA	NA
ENSMUSG00000030717.9	47.7784	-1.02251	0.364605	-2.80444	0.00504046	0.0344614	56312	Nupr1
ENSMUSG00000030823.6	53.0327	-1.14039	0.325351	-3.5051	0.000456436	0.00507704	78921	9130019O22Rik
ENSMUSG00000108465.1	25.1524	-1.30579	0.486495	-2.68408	0.00727306	0.0458015	NA	NA
ENSMUSG00000050100.14	55.9041	-2.11687	0.409393	-5.17075	2.33157e-07	7.30921e-06	15372	Hmx2
ENSMUSG00000043795.9	110.758	-1.74171	0.274235	-6.35116	2.13701e-10	1.25134e-08	677289	Prr33
ENSMUSG00000000031.15	15259.9	1.29321	0.08002	16.1611	9.49287e-59	1.68274e-55	14955	H19
ENSMUSG00000099143.1	2974.37	1.36066	0.0889276	15.3008	7.55257e-53	1.05191e-49	NA	NA
ENSMUSG00000098816.1	2410.55	1.29663	0.0958163	13.5325	1.0061e-41	9.3419e-39	NA	NA
ENSMUSG00000048583.16	9997.1	1.39786	0.0799121	17.4925	1.63495e-68	3.98498e-65	16002	Igf2
ENSMUSG00000000154.16	264.969	-1.57112	0.164318	-9.56143	1.16137e-21	2.54444e-19	18400	Slc22a18
ENSMUSG00000084603.1	7.86067	2.69253	0.980158	2.74704	0.00601363	0.0396148	NA	NA
ENSMUSG00000102201.1	10.2354	-2.32251	0.843975	-2.75186	0.0059257	0.0391546	NA	NA
ENSMUSG00000058748.9	89.1651	-1.01502	0.253195	-4.00883	6.10198e-05	0.000931005	233987	Zfp958
ENSMUSG00000049717.9	101.715	-1.34418	0.267541	-5.02421	5.0552e-07	1.48005e-05	319583	Lig4
ENSMUSG00000099338.1	22.0693	-1.96344	0.551006	-3.56338	0.000366111	0.00425182	NA	NA
ENSMUSG00000044748.8	685.36	-1.1221	0.118751	-9.44918	3.415e-21	6.7948e-19	13214	Defb1
ENSMUSG00000110317.1	59.1107	-1.01488	0.30683	-3.30762	0.000940917	0.00913237	NA	NA
ENSMUSG00000054618.8	10.9912	-4.83557	1.23326	-3.92096	8.81982e-05	0.00127202	NA	NA
ENSMUSG00000055976.6	13.4464	1.86441	0.665206	2.80276	0.0050667	0.0346287	71908	Cldn23
ENSMUSG00000018796.13	1454.98	-1.28807	0.0899086	-14.3264	1.49657e-46	1.6212e-43	14081	Acsl1
ENSMUSG00000109807.1	11.8396	1.85073	0.680996	2.71768	0.00657418	0.0426022	NA	NA
ENSMUSG00000038173.15	61.1313	-2.70336	0.362569	-7.45612	8.91091e-14	8.11934e-12	320981	Enpp6
ENSMUSG00000057228.6	2885.32	-1.00142	0.104695	-9.56513	1.12064e-21	2.48312e-19	23923	Aadat
ENSMUSG00000045746.3	4.29378	-3.77976	1.40797	-2.68453	0.00726308	0.0457662	NA	NA
ENSMUSG00000051147.10	37.9523	-1.3092	0.430263	-3.04279	0.00234398	0.0188398	17961	Nat2
ENSMUSG00000055148.7	434.023	1.44656	0.131902	10.9669	5.51074e-28	1.95371e-25	16598	Klf2
ENSMUSG00000097174.2	30.6338	-1.36876	0.473526	-2.89058	0.00384535	0.0278283	NA	NA
ENSMUSG00000053560.4	499.526	1.10403	0.131351	8.40512	4.27411e-17	5.27474e-15	15936	Ier2
ENSMUSG00000052837.6	255.967	1.43978	0.182244	7.90029	2.7825e-15	2.99757e-13	16477	Junb
ENSMUSG00000055994.15	24.3736	-1.27622	0.470454	-2.71273	0.00667311	0.0430723	257632	Nod2
ENSMUSG00000061959.13	49.3319	-1.58605	0.371816	-4.26569	1.99288e-05	0.00035912	13897	Ces1e
ENSMUSG00000031725.8	48.7242	-1.40714	0.424386	-3.3157	0.000914146	0.00893033	234564	Ces1f
ENSMUSG00000057074.6	15.2082	-2.7139	0.849563	-3.19447	0.00140089	0.0126229	12623	Ces1g
ENSMUSG00000110588.1	1148.69	-1.63218	0.208309	-7.83539	4.67382e-15	4.95298e-13	NA	NA
ENSMUSG00000031762.7	1061.71	-1.55135	0.253367	-6.12295	9.18584e-10	4.86725e-08	17750	Mt2
ENSMUSG00000031765.8	1513.93	-1.31137	0.24779	-5.29225	1.20821e-07	4.00661e-06	17748	Mt1
ENSMUSG00000050097.6	23.511	-2.14137	0.529526	-4.04394	5.25599e-05	0.000815326	234669	Ces2b
ENSMUSG00000061825.10	16.2437	-3.60416	0.785836	-4.5864	4.50957e-06	0.000102128	234671	Ces2c
ENSMUSG00000031750.15	42.358	-1.00957	0.379456	-2.66058	0.00780065	0.0484345	76527	Il34
ENSMUSG00000042812.5	12.7801	2.85164	0.943502	3.0224	0.00250775	0.0199342	15227	Foxf1
ENSMUSG00000110631.1	129.067	-10.0081	3.26828	-3.06218	0.00219728	0.0179042	NA	NA
ENSMUSG00000019278.5	835.718	-1.14149	0.118411	-9.64008	5.41438e-22	1.27199e-19	13479	Dpep1
ENSMUSG00000031980.9	127.935	-2.17234	0.238449	-9.11031	8.21478e-20	1.36333e-17	11606	Agt
ENSMUSG00000074030.3	177.47	-1.0142	0.219141	-4.62807	3.69088e-06	8.53718e-05	102058	Exoc8
ENSMUSG00000057060.7	60.4564	-1.90504	0.333272	-5.71618	1.08948e-08	4.62826e-07	210027	Slc35f3
ENSMUSG00000110697.1	17.8808	-1.63411	0.592444	-2.75826	0.00581103	0.0386325	NA	NA
ENSMUSG00000065637.1	18.6045	2.31069	0.61526	3.75564	0.000172901	0.00226878	115487043	LOC115487043
ENSMUSG00000094530.2	41.6085	4.0813	1.08929	3.74677	0.000179126	0.00233787	NA	NA
ENSMUSG00000045519.15	124.578	-1.04151	0.212391	-4.90376	9.40202e-07	2.54979e-05	434377	Zfp560
ENSMUSG00000062257.13	36.402	1.47543	0.429336	3.43653	0.000589215	0.00626109	330908	Opcml
ENSMUSG00000081343.1	8.40146	-2.65421	0.93784	-2.83013	0.00465286	0.0323791	NA	NA
ENSMUSG00000091639.2	10.3888	-3.6141	0.834808	-4.32926	1.49612e-05	0.000279702	NA	NA
ENSMUSG00000032101.6	25.1207	1.26479	0.457548	2.76429	0.00570477	0.0381734	30959	Ddx25
ENSMUSG00000032128.15	38.1758	-1.37661	0.398137	-3.45764	0.000544932	0.00586727	19649	Robo3
ENSMUSG00000041523.3	61.5254	1.08551	0.392118	2.76833	0.0056345	0.037833	22269	Upk2
ENSMUSG00000111264.1	35.2292	1.11743	0.396645	2.8172	0.00484441	0.0334376	NA	NA
ENSMUSG00000111280.1	4.23576	-3.80394	1.42061	-2.67768	0.00741331	0.0464947	NA	NA
ENSMUSG00000032291.8	70.5089	1.59908	0.378953	4.21973	2.44592e-05	0.000429279	12903	Crabp1
ENSMUSG00000035594.10	13.2783	1.88765	0.70076	2.69372	0.00706599	0.0449967	110835	Chrna5
ENSMUSG00000035200.7	37.4886	1.53108	0.384838	3.97851	6.93491e-05	0.00103859	108015	Chrnb4
ENSMUSG00000032338.9	101.953	1.26163	0.301237	4.18815	2.81239e-05	0.000484347	330953	Hcn4
ENSMUSG00000032243.8	47.0977	1.01165	0.337553	2.99702	0.00272636	0.0213328	319480	Itga11
ENSMUSG00000100130.1	59.9094	-1.47302	0.32378	-4.54946	5.3785e-06	0.000118369	NA	NA
ENSMUSG00000032226.5	33.3526	-1.50823	0.425911	-3.54118	0.000398337	0.00455553	72077	Gcnt3
ENSMUSG00000104467.1	20.2799	1.97878	0.56416	3.50748	0.000452366	0.00504712	NA	NA
ENSMUSG00000102143.1	14.4658	-3.05255	0.729151	-4.18644	2.83366e-05	0.000487245	NA	NA
ENSMUSG00000102411.1	95.9427	-1.59915	0.284012	-5.63058	1.79607e-08	7.34206e-07	NA	NA
ENSMUSG00000032179.7	20.9287	1.89526	0.556945	3.40295	0.000666615	0.00695469	12160	Bmp5
ENSMUSG00000057933.10	822.861	-1.23172	0.140986	-8.73643	2.40586e-18	3.30366e-16	14858	Gsta2
ENSMUSG00000042761.14	6.10549	4.15198	1.41671	2.93071	0.00338192	0.0252466	244958	Mrap2
ENSMUSG00000032419.8	58.8719	1.23624	0.365603	3.38136	0.000721283	0.00740226	76365	Tbx18
ENSMUSG00000067399.10	32.8361	-1.67317	0.423602	-3.94987	7.81947e-05	0.0011464	666731	Trim43c
ENSMUSG00000085541.1	693.379	-1.14502	0.150021	-7.63241	2.30412e-14	2.21321e-12	NA	NA
ENSMUSG00000032454.9	12.1481	3.81499	0.842817	4.52648	5.99742e-06	0.000129992	19660	Rbp2
ENSMUSG00000102899.1	5.71216	-3.5326	1.29949	-2.71846	0.00655869	0.0425442	NA	NA
ENSMUSG00000093749.1	34.5447	1.24085	0.439631	2.82248	0.00476534	0.0330086	NA	NA
ENSMUSG00000032602.6	479.425	-1.10972	0.12913	-8.59382	8.41269e-18	1.12356e-15	57279	Slc25a20
ENSMUSG00000050074.12	76.464	-1.85401	0.297499	-6.23199	4.60548e-10	2.5512e-08	78709	Spink8
ENSMUSG00000032496.7	17.996	1.95142	0.613618	3.18019	0.00147178	0.0131463	17002	Ltf
ENSMUSG00000079259.2	67.4989	2.38818	0.300727	7.94136	1.99976e-15	2.19063e-13	636931	Trim71
ENSMUSG00000010651.4	914.21	-1.40447	0.124897	-11.2451	2.44861e-29	9.74396e-27	235674	Acaa1b
ENSMUSG00000032515.8	181.164	1.54863	0.204027	7.59033	3.19103e-14	3.02048e-12	215418	Csrnp1
ENSMUSG00000111639.1	15.6372	1.74245	0.629983	2.76587	0.0056771	0.0380274	NA	NA
ENSMUSG00000112698.1	7.84956	2.90446	0.952276	3.05002	0.00228829	0.0184604	NA	NA
ENSMUSG00000045680.8	1323.66	-1.01337	0.114139	-8.8784	6.78297e-19	1.00198e-16	21412	Tcf21
ENSMUSG00000037440.8	338.169	-2.84658	0.163854	-17.3726	1.33016e-67	2.88186e-64	22361	Vnn1
ENSMUSG00000038528.14	538.542	-1.0262	0.111139	-9.23349	2.61963e-20	4.48072e-18	215928	Mfsd4b5
ENSMUSG00000038522.6	595.725	-1.10842	0.11767	-9.41967	4.5252e-21	8.65067e-19	215929	Mfsd4b1
ENSMUSG00000063428.8	49.5098	-2.23376	0.401834	-5.55891	2.71459e-08	1.07149e-06	70503	Ddo
ENSMUSG00000063804.8	12.9587	2.23978	0.721804	3.10303	0.00191549	0.016141	380669	Lin28b
ENSMUSG00000038624.13	18.7632	-2.07444	0.639161	-3.24556	0.0011722	0.0108945	66650	Nepn
ENSMUSG00000019916.14	795.481	1.10805	0.0947522	11.6941	1.36556e-31	6.65679e-29	18451	P4ha1
ENSMUSG00000009654.4	11.7101	2.00646	0.717901	2.79489	0.00519171	0.0353311	18302	Oit3
ENSMUSG00000112229.1	14.3088	1.6911	0.629193	2.68773	0.00719402	0.0454704	NA	NA
ENSMUSG00000087030.1	40.0576	-1.21772	0.398534	-3.0555	0.00224687	0.0182094	102632251	Gm16143
ENSMUSG00000112374.1	18.5318	-1.99643	0.592879	-3.36734	0.000758968	0.00770297	NA	NA
ENSMUSG00000090622.1	60.867	-1.48011	0.307476	-4.81373	1.48142e-06	3.80583e-05	320700	A930033H14Rik
ENSMUSG00000020277.10	1652.36	1.05678	0.0926277	11.4089	3.77386e-30	1.63525e-27	18641	Pfkl
ENSMUSG00000000731.15	39.8611	1.33492	0.373048	3.57842	0.000345678	0.00405802	11634	Aire
ENSMUSG00000043822.18	82.101	1.04081	0.330875	3.14562	0.00165736	0.0143503	66548	Adamtsl5
ENSMUSG00000020251.13	30.1862	1.16607	0.42521	2.74234	0.00610026	0.0400772	74782	Glt8d2
ENSMUSG00000035459.17	26.6993	1.41606	0.483023	2.93167	0.00337146	0.0251878	192188	Stab2
ENSMUSG00000020051.17	1274.12	-1.36197	0.113404	-12.0099	3.15392e-33	1.75709e-30	18478	Pah
ENSMUSG00000035189.16	29.4984	1.41201	0.436029	3.23835	0.00120224	0.0110944	320091	Ano4
ENSMUSG00000112188.1	34.4285	-1.09054	0.405343	-2.6904	0.00713659	0.0452541	NA	NA
ENSMUSG00000112532.1	18.7793	-2.13019	0.633971	-3.36007	0.000779229	0.00785636	102640148	Gm36283
ENSMUSG00000031294.9	30.5599	-1.53649	0.494175	-3.10921	0.00187591	0.015828	103175	D630029K05Rik
ENSMUSG00000006724.12	126.286	2.59739	0.596072	4.35751	1.31552e-05	0.000251237	13115	Cyp27b1
ENSMUSG00000040280.10	159.156	1.01791	0.22265	4.57179	4.83565e-06	0.000108629	407790	Ndufa4l2
ENSMUSG00000069456.4	327.495	-1.50696	0.487473	-3.09137	0.00199237	0.0166093	19683	Rdh16
ENSMUSG00000074639.6	80.8751	-1.65131	0.270669	-6.10082	1.05523e-09	5.48693e-08	216454	Rdh16f2
ENSMUSG00000025347.4	466.523	-1.07051	0.159239	-6.72266	1.78436e-11	1.16756e-09	71664	Mettl7b
ENSMUSG00000104184.1	28.2762	1.60848	0.470807	3.41643	0.000634472	0.00667651	NA	NA
ENSMUSG00000082100.1	14.7804	5.47904	1.99187	2.7507	0.00594674	0.039267	NA	NA
ENSMUSG00000000861.15	24.0167	1.42043	0.509776	2.78639	0.00532988	0.0360984	14025	Bcl11a
ENSMUSG00000069919.7	2750	3.49161	0.2014	17.3367	2.48582e-67	4.8471e-64	15122	Hba-a1
ENSMUSG00000040405.13	12.7061	-2.84117	0.757257	-3.75192	0.000175485	0.00229917	171283	Havcr1
ENSMUSG00000078921.3	8.51842	-3.65746	1.24722	-2.93248	0.00336268	0.0251704	100039796	Tgtp2
ENSMUSG00000097605.1	89.6225	1.3126	0.28867	4.54705	5.44042e-06	0.000119463	NA	NA
ENSMUSG00000018900.7	934.418	-1.11541	0.0952409	-11.7115	1.11286e-31	5.56402e-29	20520	Slc22a5
ENSMUSG00000020334.6	49.3422	-1.58784	0.356602	-4.45268	8.48043e-06	0.000173697	30805	Slc22a4
ENSMUSG00000018339.11	17809.7	-2.20194	0.196899	-11.1831	4.93413e-29	1.8502e-26	14778	Gpx3
ENSMUSG00000069874.7	63.3686	-1.87873	0.438892	-4.28063	1.86365e-05	0.00033867	54396	Irgm2
ENSMUSG00000072915.3	150.67	-1.48474	0.210865	-7.0412	1.90591e-12	1.42389e-10	108167848	Gm12258
ENSMUSG00000042371.12	689.336	-1.90789	0.345783	-5.51759	3.4368e-08	1.32178e-06	109342	Slc5a10
ENSMUSG00000042377.8	371.518	-1.50089	0.191748	-7.82738	4.98143e-15	5.25042e-13	69640	Fam83g
ENSMUSG00000020893.17	880.866	2.19937	0.10338	21.2746	1.95024e-100	1.90139e-96	18626	Per1
ENSMUSG00000042826.13	118.397	1.12815	0.231349	4.87641	1.08033e-06	2.85051e-05	14166	Fgf11
ENSMUSG00000040938.16	119.326	-1.07332	0.23948	-4.48189	7.39862e-06	0.000154958	216867	Slc16a11
ENSMUSG00000018924.6	20.1573	1.62503	0.531697	3.0563	0.00224088	0.0181835	11687	Alox15
ENSMUSG00000018920.11	99.4754	-1.05458	0.249835	-4.22112	2.43094e-05	0.000427035	66102	Cxcl16
ENSMUSG00000040829.14	94.6316	-1.5258	0.249707	-6.11036	9.94058e-10	5.23868e-08	574428	Zmynd15
ENSMUSG00000050675.7	19.5801	1.83607	0.575428	3.19079	0.00141883	0.012755	14723	Gp1ba
ENSMUSG00000043602.5	84.7699	-1.35642	0.28978	-4.68087	2.85656e-06	6.83435e-05	193043	Zfp3
ENSMUSG00000040543.16	69.0166	-1.29941	0.307055	-4.23184	2.31783e-05	0.000410121	327958	Pitpnm3
ENSMUSG00000053574.4	27.2226	-1.25649	0.432497	-2.9052	0.00367014	0.0268332	NA	NA
ENSMUSG00000020798.14	31.9011	-1.84034	0.426341	-4.31658	1.58463e-05	0.000293435	77577	Spns3
ENSMUSG00000038224.12	843.097	1.66511	0.11322	14.7069	5.82255e-49	6.67846e-46	18816	Serpinf2
ENSMUSG00000020839.16	324.725	-1.69951	0.172481	-9.85331	6.63213e-23	1.65795e-20	66601	Tmigd1
ENSMUSG00000017344.4	25.5611	2.89537	0.627122	4.61692	3.89484e-06	8.96642e-05	22370	Vtn
ENSMUSG00000020701.12	15.2938	1.61449	0.601162	2.68562	0.00723947	0.0456836	270893	Tmem132e
ENSMUSG00000072620.3	41.4616	-1.17389	0.438906	-2.67459	0.007482	0.0467489	20556	Slfn2
ENSMUSG00000009350.13	5.32512	4.54779	1.52493	2.9823	0.00286094	0.0221107	17523	Mpo
ENSMUSG00000003949.16	184.209	-1.10867	0.182099	-6.08825	1.14153e-09	5.88854e-08	217082	Hlf
ENSMUSG00000043439.5	122.512	1.07325	0.216723	4.9522	7.3381e-07	2.05583e-05	103551	Epop
ENSMUSG00000078134.1	19.698	-2.33604	0.660582	-3.53633	0.000405732	0.00462113	NA	NA
ENSMUSG00000078650.2	1086.42	-3.9733	0.260019	-15.2808	1.0269e-52	1.3349e-49	14377	G6pc
ENSMUSG00000034947.13	370.657	-1.60108	0.148928	-10.7507	5.88097e-27	1.91122e-24	217203	Tmem106a
ENSMUSG00000078627.9	21.9849	-2.3391	0.561017	-4.16939	3.05421e-05	0.000517554	632687	2021-03-10
ENSMUSG00000051497.15	2092.85	-1.16269	0.18643	-6.23659	4.47209e-10	2.48437e-08	16517	Kcnj16
ENSMUSG00000044788.10	138.127	-1.11696	0.226426	-4.933	8.09772e-07	2.23651e-05	328035	Fads6
ENSMUSG00000016559.14	10008.7	1.10949	0.0903369	12.2817	1.1361e-34	7.14607e-32	15081	H3f3b
ENSMUSG00000053113.3	148.476	1.2133	0.21263	5.70615	1.15559e-08	4.89845e-07	12702	Socs3
ENSMUSG00000033880.11	314.201	-1.49692	0.158885	-9.42144	4.44963e-21	8.59043e-19	19039	Lgals3bp
ENSMUSG00000025161.16	177.591	2.26611	0.204926	11.0582	2.0016e-28	7.22763e-26	80879	Slc16a3
ENSMUSG00000020609.14	28.5636	2.59536	0.530306	4.89408	9.87666e-07	2.64308e-05	238055	Apob
ENSMUSG00000067356.5	14.2885	-2.41356	0.673343	-3.58445	0.000337791	0.00398463	NA	NA
ENSMUSG00000073197.9	6.67276	3.22583	1.14723	2.81185	0.00492576	0.0338433	236366	5730507C01Rik
ENSMUSG00000113621.1	22.59	-1.88872	0.54819	-3.44539	0.000570246	0.00609195	NA	NA
ENSMUSG00000020651.8	157.115	-1.32863	0.208828	-6.36232	1.98731e-10	1.17071e-08	23985	Slc26a4
ENSMUSG00000073079.6	22.7461	2.50511	0.754978	3.31813	0.00090623	0.00887078	24067	Srp54a
ENSMUSG00000112254.1	18.3347	2.36146	0.603701	3.91164	9.16718e-05	0.00131919	NA	NA
ENSMUSG00000021055.14	18.5539	1.83482	0.652718	2.81104	0.00493811	0.0339163	13983	Esr2
ENSMUSG00000112545.1	14.2879	-2.14284	0.670829	-3.19432	0.00140161	0.0126235	NA	NA
ENSMUSG00000021135.8	72.1618	-2.04025	0.331331	-6.15773	7.37951e-10	3.94227e-08	20493	Slc10a1
ENSMUSG00000079645.2	30.4317	-1.20883	0.431993	-2.79828	0.00513763	0.0350397	NA	NA
ENSMUSG00000093629.1	37.5546	-1.07786	0.376461	-2.86315	0.00419456	0.0297762	NA	NA
ENSMUSG00000021250.13	124.617	3.41248	0.317517	10.7474	6.09676e-27	1.94886e-24	14281	Fos
ENSMUSG00000112756.1	7.54394	3.45943	0.977952	3.53742	0.000404056	0.00460473	NA	NA
ENSMUSG00000060807.7	2217.97	-1.82293	0.330371	-5.51783	3.43207e-08	1.32178e-06	12401	Serpina6
ENSMUSG00000066364.2	10.1263	-2.77631	0.846224	-3.28081	0.00103508	0.00987425	271047	Serpina3b
ENSMUSG00000066361.3	5.0411	-4.79386	1.52008	-3.1537	0.00161216	0.0140966	16625	Serpina3c
ENSMUSG00000041481.16	106.071	-1.08102	0.336576	-3.21181	0.00131902	0.0119849	20715	Serpina3g
ENSMUSG00000021091.8	6.44575	2.83339	1.01644	2.78756	0.00531066	0.0359932	20716	Serpina3n
ENSMUSG00000021268.17	1620.63	1.2417	0.375768	3.30443	0.00095171	0.0092169	17263	Meg3
ENSMUSG00000097698.1	202.211	1.30463	0.434872	3.00002	0.00269961	0.0211745	NA	NA
ENSMUSG00000097451.10	666.554	1.12485	0.366419	3.06985	0.0021417	0.0175688	NA	NA
ENSMUSG00000056508.6	8.4603	2.48395	0.861301	2.88395	0.00392725	0.028341	66323	1700001K19Rik
ENSMUSG00000054013.6	9.07932	2.12823	0.783327	2.71691	0.00658952	0.042659	104885	Tmem179
ENSMUSG00000025321.14	506.288	-1.38879	0.155194	-8.94875	3.59535e-19	5.74637e-17	320910	Itgb8
ENSMUSG00000097709.8	58.3084	-1.60287	0.385171	-4.16145	3.16232e-05	0.000532488	73270	1700024F13Rik
ENSMUSG00000113894.1	23.49	2.21747	0.504638	4.39418	1.11192e-05	0.000218122	NA	NA
ENSMUSG00000113175.1	33.3795	-2.81492	0.583036	-4.82803	1.37887e-06	3.57247e-05	NA	NA
ENSMUSG00000000078.7	787.976	1.14456	0.100431	11.3964	4.35602e-30	1.84648e-27	23849	Klf6
ENSMUSG00000113241.1	16.7034	-2.72781	0.688512	-3.96189	7.43598e-05	0.0011043	NA	NA
ENSMUSG00000021322.8	123.268	-1.68073	0.242391	-6.93398	4.09171e-12	2.94407e-10	27052	Aoah
ENSMUSG00000036181.2	601.796	1.50931	0.256608	5.88176	4.05918e-09	1.88452e-07	50708	H1f2
ENSMUSG00000036083.15	695.525	-1.16696	0.259272	-4.50094	6.76549e-06	0.000143704	105355	Slc17a3
ENSMUSG00000021335.13	975.614	-1.02051	0.101093	-10.0947	5.83118e-24	1.64786e-21	20504	Slc17a1
ENSMUSG00000016756.17	154.296	-1.01269	0.223538	-4.53028	5.89054e-06	0.000128192	12763	Cmah
ENSMUSG00000039109.16	130.46	2.08417	0.237595	8.77196	1.75579e-18	2.48087e-16	74145	F13a1
ENSMUSG00000114329.1	11.0229	2.00913	0.727833	2.76043	0.00577253	0.0384999	NA	NA
ENSMUSG00000044164.2	18.1074	-1.848	0.605744	-3.0508	0.00228234	0.0184279	328234	Rnf182
ENSMUSG00000056749.7	176.865	1.17692	0.190444	6.17987	6.41562e-10	3.47495e-08	18030	Nfil3
ENSMUSG00000094942.7	34.4016	-1.17286	0.398951	-2.93987	0.00328353	0.0246987	100041979	Gm3604
ENSMUSG00000090641.2	31.8057	-1.6434	0.434315	-3.7839	0.000154392	0.00205775	78251	Zfp712
ENSMUSG00000057396.7	63.3684	-1.82776	0.336302	-5.43489	5.48313e-08	2.00592e-06	268670	Zfp759
ENSMUSG00000114788.1	26.6177	-1.38145	0.484029	-2.85407	0.00431635	0.0304478	NA	NA
ENSMUSG00000114264.1	31.4766	-1.80427	0.412379	-4.37526	1.21287e-05	0.000235182	NA	NA
ENSMUSG00000048280.18	350.053	-1.67034	0.145843	-11.453	2.27194e-30	1.00683e-27	408068	Zfp738
ENSMUSG00000097470.1	43.9443	-1.77727	0.3704	-4.79825	1.60056e-06	4.06372e-05	NA	NA
ENSMUSG00000113505.1	5.19564	3.5224	1.20809	2.91567	0.00354928	0.0261602	NA	NA
ENSMUSG00000113346.1	77.2935	-1.14323	0.295498	-3.86885	0.000109352	0.00153154	432777	Eprn
ENSMUSG00000021565.16	318.653	-1.79473	0.201971	-8.88608	6.33009e-19	9.42218e-17	74338	Slc6a19
ENSMUSG00000021567.15	254.762	-1.00035	0.16496	-6.06423	1.32591e-09	6.76806e-08	72293	Nkd2
ENSMUSG00000036123.8	644.635	-1.16335	0.115318	-10.0882	6.23034e-24	1.71106e-21	105243	Slc9a3
ENSMUSG00000034488.14	40.2393	1.25861	0.384358	3.27457	0.00105825	0.010051	13612	Edil3
ENSMUSG00000021620.4	24.4194	-3.6927	0.622551	-5.93157	3.00058e-09	1.44109e-07	74156	Acot12
ENSMUSG00000074768.6	13.5203	2.12182	0.773523	2.74306	0.00608691	0.0400299	12116	Bhmt
ENSMUSG00000041773.8	659.887	-1.0241	0.128179	-7.98962	1.3535e-15	1.52554e-13	13803	Enc1
ENSMUSG00000078302.5	209.879	1.15126	0.206544	5.57391	2.49081e-08	9.91191e-07	15229	Foxd1
ENSMUSG00000059751.7	524.056	6.02857	1.52424	3.95513	7.64934e-05	0.0011274	NA	NA
ENSMUSG00000114547.1	26.093	-3.44039	0.642246	-5.35681	8.47026e-08	2.93882e-06	NA	NA
ENSMUSG00000074634.12	160.759	-1.65254	0.218061	-7.57834	3.50015e-14	3.29708e-12	633640	Tmem267
ENSMUSG00000114945.1	41.0153	-1.86994	0.397332	-4.70624	2.52327e-06	6.12718e-05	NA	NA
ENSMUSG00000074715.3	19.9705	-1.90058	0.589835	-3.22222	0.00127202	0.0116392	56838	Ccl28
ENSMUSG00000114369.1	12.077	-2.05818	0.747408	-2.75376	0.00589148	0.0389946	NA	NA
ENSMUSG00000097002.1	26.6223	1.21268	0.450585	2.69134	0.00711649	0.0452001	NA	NA
ENSMUSG00000015966.17	50.6478	-1.26013	0.332132	-3.79405	0.00014821	0.00198621	50905	Il17rb
ENSMUSG00000021922.16	12.5334	2.26416	0.748584	3.02459	0.00248969	0.0198149	16427	Itih4
ENSMUSG00000006522.16	30.2559	2.51173	0.522538	4.80679	1.53372e-06	3.92468e-05	16426	Itih3
ENSMUSG00000079261.2	85.9184	-1.22304	0.258256	-4.73577	2.18227e-06	5.39316e-05	100041724	Gm15217
ENSMUSG00000061510.3	8.24847	-2.40862	0.897672	-2.68318	0.00729249	0.0458698	NA	NA
ENSMUSG00000022176.11	42.6433	1.25165	0.382113	3.2756	0.00105438	0.0100241	140743	Rem2
ENSMUSG00000022215.5	89.7746	-1.70338	0.312076	-5.45823	4.80896e-08	1.7924e-06	68680	Fitm1
ENSMUSG00000002324.7	19.6054	1.7205	0.576677	2.98347	0.00284997	0.022061	56739	Rec8
ENSMUSG00000022229.3	408.845	-2.38826	0.178412	-13.3862	7.27968e-41	6.17158e-38	192113	Atp12a
ENSMUSG00000114345.1	112.477	-2.57402	0.290883	-8.84899	8.83144e-19	1.28511e-16	NA	NA
ENSMUSG00000098183.1	23.3494	-2.02797	0.57079	-3.55292	0.000380981	0.00439311	NA	NA
ENSMUSG00000022032.14	36.8153	1.51103	0.530966	2.84581	0.00442991	0.0310963	71145	Scara5
ENSMUSG00000022054.11	40.8723	2.10754	0.536369	3.92928	8.52019e-05	0.00123613	18040	Nefm
ENSMUSG00000022055.7	27.6832	2.76707	0.51922	5.32928	9.86036e-08	3.3496e-06	18039	Nefl
ENSMUSG00000022061.8	59.6471	-1.42986	0.327122	-4.37102	1.23665e-05	0.000238983	18095	Nkx3-1
ENSMUSG00000022018.7	97.0531	-1.3172	0.258213	-5.10122	3.37466e-07	1.03139e-05	66214	Rgcc
ENSMUSG00000062611.4	131.448	3.48794	0.93003	3.75035	0.00017659	0.00231096	NA	NA
ENSMUSG00000058126.6	345.547	-4.66367	1.44629	-3.22457	0.00126163	0.0115549	NA	NA
ENSMUSG00000048424.15	240.325	-1.79485	0.227541	-7.88804	3.06966e-15	3.28875e-13	223332	Ranbp3l
ENSMUSG00000072664.10	9.18396	-3.66821	1.24818	-2.93885	0.00329433	0.0247491	105887	Ugt3a1
ENSMUSG00000049152.11	182.204	-1.64524	0.269353	-6.10811	1.00815e-09	5.29861e-08	223337	Ugt3a2
ENSMUSG00000005268.20	218.039	-1.25065	0.2443	-5.11932	3.06643e-07	9.44587e-06	19116	Prlr
ENSMUSG00000089678.8	607.241	-1.56399	0.161034	-9.71221	2.67486e-22	6.51963e-20	268782	Agxt2
ENSMUSG00000063727.3	36.7125	-1.46618	0.42356	-3.46157	0.000537037	0.00580149	18383	Tnfrsf11b
ENSMUSG00000096967.3	11.9655	-2.4022	0.786159	-3.05561	0.00224601	0.0182094	NA	NA
ENSMUSG00000022602.14	15.9999	-1.9675	0.624918	-3.14841	0.00164159	0.0142581	11838	Arc
ENSMUSG00000056656.5	4.7461	5.54987	1.51373	3.66636	0.000246029	0.00304785	239552	Apol8
ENSMUSG00000005716.16	96.3361	-1.71448	0.299595	-5.72264	1.0488e-08	4.46519e-07	19293	Pvalb
ENSMUSG00000068227.8	19.5908	1.61054	0.524596	3.07005	0.00214022	0.0175688	16185	Il2rb
ENSMUSG00000100967.1	25.3165	-1.36441	0.490365	-2.78243	0.00539537	0.0364407	NA	NA
ENSMUSG00000035828.10	1298.09	1.65696	0.0816864	20.2844	1.76774e-91	8.61728e-88	223775	Pim3
ENSMUSG00000022613.8	3638.67	-2.84607	0.229169	-12.4191	2.05823e-35	1.38391e-32	56727	Miox
ENSMUSG00000055022.14	29.4333	1.63034	0.46752	3.4872	0.000488105	0.005362	12805	Cntn1
ENSMUSG00000063296.4	195.317	-1.06412	0.211092	-5.04104	4.6302e-07	1.36175e-05	320709	Tmem117
ENSMUSG00000097536.2	56.5889	-2.30798	0.4001	-5.76851	7.99766e-09	3.48095e-07	NA	NA
ENSMUSG00000022468.11	51.7164	-1.29167	0.335418	-3.85093	0.000117669	0.00162495	19011	Endou
ENSMUSG00000022479.15	952.38	-1.15125	0.112972	-10.1906	2.18302e-24	6.25981e-22	22337	Vdr
ENSMUSG00000023034.6	260.903	1.79433	0.200566	8.94633	3.67513e-19	5.82612e-17	15370	Nr4a1
ENSMUSG00000059668.5	5.77037	2.89927	1.08037	2.6836	0.00728333	0.0458269	16682	Krt4
ENSMUSG00000043140.9	227.843	-1.0635	0.1617	-6.57698	4.80091e-11	3.05924e-09	66690	Tmem186
ENSMUSG00000022686.14	145.347	1.39377	0.208304	6.69102	2.2162e-11	1.43567e-09	108105	B3gnt5
ENSMUSG00000022853.6	1175.33	-2.18479	0.103172	-21.1762	1.58199e-99	1.02824e-95	74147	Ehhadh
ENSMUSG00000022868.5	163.353	2.41485	0.812127	2.97349	0.00294433	0.0226655	11625	Ahsg
ENSMUSG00000060459.13	940.864	-1.16623	0.10766	-10.8325	2.41587e-27	8.12189e-25	385643	Kng2
ENSMUSG00000022508.5	53.4496	-1.54218	0.339106	-4.54778	5.42143e-06	0.00011918	12053	Bcl6
ENSMUSG00000060636.13	1353.17	1.49402	0.299279	4.99207	5.97344e-07	1.71037e-05	57808	Rpl35a
ENSMUSG00000046516.10	55.478	-2.09263	0.363428	-5.75804	8.50955e-09	3.67911e-07	12856	Cox17
ENSMUSG00000022790.14	588.745	-1.15106	0.124621	-9.23655	2.54578e-20	4.39294e-18	207683	Igsf11
ENSMUSG00000081824.5	25.3457	-5.91525	1.41138	-4.1911	2.77611e-05	0.000479262	NA	NA
ENSMUSG00000035258.14	66.8589	1.19568	0.297997	4.01237	6.01122e-05	0.000920038	320712	Abi3bp
ENSMUSG00000102562.1	8.27709	-2.65209	0.969827	-2.7346	0.00624564	0.040867	NA	NA
ENSMUSG00000039639.6	73.4156	-1.47398	0.279465	-5.27429	1.33274e-07	4.37493e-06	16509	Kcne1
ENSMUSG00000047109.12	13.5057	-2.76413	0.802297	-3.44527	0.000570486	0.00609195	56173	Cldn14
ENSMUSG00000074892.9	289.199	-1.67085	0.187544	-8.90913	5.14363e-19	7.89729e-17	93961	B3galt5
ENSMUSG00000096696.1	35.8279	-1.20112	0.416955	-2.88069	0.003968	0.0285669	449000	Zfp960
ENSMUSG00000023882.15	45.5541	-1.35242	0.355425	-3.80508	0.000141756	0.00191287	22712	Zfp54
ENSMUSG00000069743.4	65.9907	-1.0017	0.325589	-3.07658	0.00209393	0.0172568	75424	Zfp820
ENSMUSG00000044501.17	59.8939	-1.26676	0.342759	-3.69576	0.000219228	0.0027686	224598	Zfp758
ENSMUSG00000002617.14	107.102	-1.33737	0.234913	-5.69305	1.24793e-08	5.26698e-07	22700	Zfp40
ENSMUSG00000046070.8	122.351	-1.36889	0.229402	-5.96723	2.4131e-09	1.17927e-07	16005	Igfals
ENSMUSG00000025738.7	29.0476	1.27204	0.476439	2.6699	0.00758746	0.0473061	214931	Fbxl16
ENSMUSG00000071192.5	32.155	1.12419	0.406767	2.76371	0.00571488	0.0382148	215001	Wfikkn1
ENSMUSG00000024190.6	374.313	1.34061	0.150089	8.9321	4.17987e-19	6.57285e-17	19252	Dusp1
ENSMUSG00000097125.1	95.1565	1.1005	0.253417	4.34265	1.40776e-05	0.000264705	NA	NA
ENSMUSG00000024014.7	328.115	1.11438	0.14954	7.45205	9.19006e-14	8.29616e-12	18712	Pim1
ENSMUSG00000033826.9	20.8423	-1.62788	0.578455	-2.81419	0.00489006	0.0336692	13417	Dnah8
ENSMUSG00000024036.15	158.871	-1.86803	0.556587	-3.35623	0.000790134	0.00793348	224674	Slc37a1
ENSMUSG00000024042.6	681.306	1.05	0.111962	9.3782	6.71061e-21	1.23444e-18	17691	Sik1
ENSMUSG00000067430.7	136.274	-1.38859	0.217879	-6.37322	1.85105e-10	1.09707e-08	73451	Zfp763
ENSMUSG00000091515.4	24.2806	-1.34816	0.479733	-2.81024	0.00495048	0.0339686	NA	NA
ENSMUSG00000002289.15	456.151	-3.23887	0.338201	-9.57676	1.00136e-21	2.27042e-19	57875	Angptl4
ENSMUSG00000024330.16	176.243	1.4681	0.187636	7.82421	5.10873e-15	5.35565e-13	12815	Col11a2
ENSMUSG00000081512.1	42.921	-1.01405	0.357588	-2.83581	0.00457093	0.0318886	NA	NA
ENSMUSG00000024391.7	215.514	-1.43846	0.384473	-3.74138	0.000183011	0.00237744	55938	Apom
ENSMUSG00000091705.8	51.5086	-2.0059	0.443157	-4.52639	5.99993e-06	0.000129992	15013	H2-Q2
ENSMUSG00000067144.6	85.3079	-2.59378	0.361184	-7.18132	6.90425e-13	5.54016e-11	108114	Slc22a7
ENSMUSG00000083672.1	64.6355	-2.4433	0.378785	-6.45034	1.11598e-10	6.75791e-09	NA	NA
ENSMUSG00000040694.3	13.9524	-1.85913	0.67558	-2.75191	0.00592496	0.0391546	11811	Apobec2
ENSMUSG00000023122.6	244.21	-1.36568	0.193138	-7.07101	1.53814e-12	1.16248e-10	69083	Sult1c2
ENSMUSG00000097546.1	62.1511	-1.40859	0.313523	-4.49276	7.03058e-06	0.000148205	NA	NA
ENSMUSG00000000673.8	81.5207	-2.33849	0.325452	-7.18535	6.70374e-13	5.4015e-11	107766	Haao
ENSMUSG00000024134.11	389.217	1.06024	0.147853	7.17089	7.45114e-13	5.9545e-11	20472	Six2
ENSMUSG00000095193.1	10.0361	-2.86515	0.913714	-3.13572	0.00171434	0.0147065	NA	NA
ENSMUSG00000002475.15	178.065	-1.83116	0.191405	-9.56691	1.1015e-21	2.46876e-19	106861	Abhd3
ENSMUSG00000024411.9	440.299	-1.25821	0.151828	-8.28705	1.1609e-16	1.40599e-14	11829	Aqp4
ENSMUSG00000046636.5	51.8062	1.59706	0.379591	4.20732	2.58413e-05	0.000449573	NA	NA
ENSMUSG00000024386.8	90.8414	-1.36469	0.257319	-5.30351	1.13598e-07	3.78642e-06	19123	Proc
ENSMUSG00000038418.7	690.393	2.31827	0.411577	5.63266	1.77454e-08	7.26927e-07	13653	Egr1
ENSMUSG00000102496.1	24.015	-1.80959	0.553147	-3.27144	0.00107001	0.0101331	NA	NA
ENSMUSG00000109836.1	53.1652	-1.758	0.356839	-4.9266	8.36748e-07	2.30123e-05	NA	NA
ENSMUSG00000039954.8	69.8509	-1.17254	0.338843	-3.46041	0.000539359	0.0058203	269019	Stk32a
ENSMUSG00000024503.2	398.957	-1.06508	0.313444	-3.39798	0.000678842	0.00705583	20730	Spink1
ENSMUSG00000086600.8	72.2041	-1.24689	0.292458	-4.26348	2.01264e-05	0.0003617	NA	NA
ENSMUSG00000024529.13	1035.53	1.01631	0.208839	4.8665	1.13592e-06	2.98912e-05	16948	Lox
ENSMUSG00000059336.14	72.0775	-1.23985	0.384983	-3.22053	0.00127956	0.0116917	108052	Slc14a1
ENSMUSG00000024552.15	71.8847	-2.66922	0.376209	-7.09505	1.29309e-12	9.88784e-11	27411	Slc14a2
ENSMUSG00000110277.1	51.2238	-1.51764	0.339446	-4.47095	7.78737e-06	0.000162056	108168395	Gm45871
ENSMUSG00000024900.4	2380.99	-1.12764	0.0814284	-13.8482	1.30352e-43	1.33776e-40	12894	Cpt1a
ENSMUSG00000024866.9	933.896	-1.10102	0.117656	-9.358	8.1259e-21	1.4671e-18	71670	Acy3
ENSMUSG00000024957.8	16.5207	-2.00234	0.596438	-3.35716	0.000787481	0.00791091	16528	Kcnk4
ENSMUSG00000053303.14	20.8206	1.61213	0.570422	2.82621	0.0047102	0.0326964	236149	Slc22a26
ENSMUSG00000075044.12	262.139	-1.73626	0.185413	-9.3643	7.65572e-21	1.39513e-18	236293	Slc22a29
ENSMUSG00000063796.8	1242.56	-1.46053	0.105969	-13.7826	3.24192e-43	3.16071e-40	19879	Slc22a8
ENSMUSG00000075268.2	49.9688	3.16621	1.00316	3.15623	0.00159824	0.0140087	NA	NA
ENSMUSG00000047044.7	145.271	-1.11397	0.22378	-4.97796	6.42593e-07	1.82919e-05	225995	D030056L22Rik
ENSMUSG00000024747.3	97.1846	2.05444	0.292295	7.02867	2.08518e-12	1.54597e-10	26358	Aldh1a7
ENSMUSG00000024899.6	1187	-1.07884	0.0960781	-11.2288	2.94441e-29	1.14826e-26	23972	Papss2
ENSMUSG00000024781.15	1300.4	-1.01374	0.100451	-10.0919	6.00048e-24	1.67148e-21	16889	Lipa
ENSMUSG00000047604.3	143.254	1.02161	0.209951	4.86597	1.13899e-06	2.99316e-05	212398	Frat2
ENSMUSG00000025194.5	652.034	-2.09493	0.497666	-4.20952	2.55918e-05	0.000446346	12780	Abcc2
ENSMUSG00000025203.5	8290.32	1.97164	0.0697853	28.253	1.3083e-175	2.55106e-171	20250	Scd2
ENSMUSG00000031163.2	20.6022	-1.57716	0.555444	-2.83946	0.00451903	0.031583	69824	Glod5
ENSMUSG00000036502.14	205.31	1.04284	0.168651	6.18338	6.27451e-10	3.40798e-08	245386	Tmem255a
ENSMUSG00000073207.1	70.7528	-1.06744	0.288039	-3.70589	0.000210649	0.00267761	434778	Ccdc160
ENSMUSG00000081684.4	305.611	7.53694	2.50262	3.01162	0.00259859	0.0205083	NA	NA
ENSMUSG00000031390.8	146.32	-1.0556	0.20682	-5.10397	3.32605e-07	1.01813e-05	12000	Avpr2
ENSMUSG00000035277.15	6.29879	5.27813	1.68273	3.13665	0.00170888	0.0146733	11878	Arx
ENSMUSG00000035045.17	58.697	-1.21891	0.303651	-4.01418	5.96524e-05	0.000915155	547176	Zc3h12b
ENSMUSG00000051159.16	141.88	1.12834	0.2091	5.39616	6.80833e-08	2.41814e-06	12705	Cited1
ENSMUSG00000081739.3	15.9962	2.20274	0.766559	2.87354	0.00405901	0.0291301	NA	NA
ENSMUSG00000052854.15	195.446	1.32128	0.250089	5.28323	1.26927e-07	4.19484e-06	27206	Nrk
ENSMUSG00000025270.13	137.56	2.66863	0.218497	12.2135	2.63196e-34	1.60377e-31	11656	Alas2
ENSMUSG00000040808.4	2077.39	-1.22429	0.0932288	-13.1321	2.15729e-39	1.61788e-36	12309	S100g
ENSMUSG00000000402.2	223.644	-1.04108	0.195803	-5.31698	1.05503e-07	3.56536e-06	54156	Egfl6
ENSMUSG00000086695.1	42.8758	1.19625	0.406668	2.94158	0.00326539	0.0245837	NA	NA
ENSMUSG00000075359.2	10.7732	-2.55816	0.813717	-3.1438	0.00166771	0.0144207	NA	NA
ENSMUSG00000096768.7	751.496	1.07836	0.252693	4.26747	1.97702e-05	0.000356614	170942	Erdr1
ENSMUSG00000064339.1	6398.97	1.44523	0.149733	9.65203	4.81927e-22	1.14599e-19	NA	NA
ENSMUSG00000064343.1	72.7977	-1.1985	0.35596	-3.36694	0.000760065	0.00770297	NA	NA
ENSMUSG00000064346.1	65.7919	1.95306	0.325255	6.00472	1.91667e-09	9.58286e-08	NA	NA
ENSMUSG00000064347.1	77.1317	1.57531	0.335985	4.68864	2.75026e-06	6.59624e-05	NA	NA

## Sheet: Supplementary Table S6
Supplementary Table S6:A list of DEGs between day 18 preterm and day 20 term
Ensemble ID	base Mean	log2-Fold Change	lfcSE	stat	p-value	FDR adjusted p-value	Entrez ID	Gene symbol
ENSMUSG00000103509.1	20.3612	-1.4007	0.50232	-2.78846	0.00529586	0.0325027	NA	NA
ENSMUSG00000025930.6	19.1699	-1.62024	0.58794	-2.7558	0.00585484	0.0353253	17681	Msc
ENSMUSG00000104379.1	31.5726	-1.25295	0.408471	-3.06742	0.00215917	0.0159071	NA	NA
ENSMUSG00000101514.1	6.53851	-3.58172	1.15795	-3.09315	0.00198044	0.0148864	433281	Gm5524
ENSMUSG00000096992.3	43.9476	-1.27708	0.361797	-3.52982	0.000415841	0.00422481	NA	NA
ENSMUSG00000102676.1	8.56274	-2.32174	0.87479	-2.65406	0.00795306	0.0447311	NA	NA
ENSMUSG00000100213.1	26.5517	-1.65918	0.461905	-3.59204	0.000328095	0.00349888	NA	NA
ENSMUSG00000047528.13	15.1252	-2.54105	0.713917	-3.5593	0.00037184	0.0038608	108812	Flacc1
ENSMUSG00000044816.10	73.9697	-1.28926	0.3318	-3.88564	0.00010206	0.00130312	98303	D630023F18Rik
ENSMUSG00000025991.8	13.2254	5.57522	1.06697	5.22527	1.73901e-07	4.76262e-06	227231	Cps1
ENSMUSG00000047021.14	10.0306	-2.356	0.785396	-2.99976	0.00270189	0.0190372	241116	Cfap65
ENSMUSG00000104018.1	6.93055	-2.59407	0.985845	-2.63131	0.00850558	0.0470658	NA	NA
ENSMUSG00000012187.13	34.4975	-2.16013	0.507531	-4.25614	2.07983e-05	0.000330356	68393	Mogat1
ENSMUSG00000079470.8	218.451	1.28873	0.161381	7.98563	1.39803e-15	1.30785e-13	195434	Utp14b
ENSMUSG00000067158.9	1522.95	-1.13003	0.0841145	-13.4345	3.79869e-41	3.12103e-38	12829	Col4a4
ENSMUSG00000079465.8	933.845	-1.21431	0.0898301	-13.5179	1.22703e-41	1.05396e-38	12828	Col4a3
ENSMUSG00000073633.9	38.8155	-1.21856	0.364092	-3.34683	0.000817409	0.0073642	66153	Fbxo36
ENSMUSG00000026222.16	116.22	-1.8814	0.295438	-6.36816	1.91304e-10	9.02134e-09	20684	Sp100
ENSMUSG00000026259.14	112.872	-1.01233	0.265486	-3.81312	0.000137222	0.00168055	53972	Ngef
ENSMUSG00000079434.8	13.2802	-2.41453	0.688437	-3.50726	0.000452747	0.0045298	23956	Neu2
ENSMUSG00000090171.1	1332.59	-1.07704	0.0815422	-13.2083	7.85526e-40	5.93763e-37	22236	Ugt1a2
ENSMUSG00000026295.12	3471.34	-1.68968	0.0967818	-17.4587	2.95587e-68	5.5857e-65	75396	Spp2
ENSMUSG00000100980.1	33.4034	1.3404	0.395201	3.39169	0.000694625	0.00641874	NA	NA
ENSMUSG00000026315.13	26.3423	-1.83547	0.49583	-3.70181	0.000214064	0.002459	20725	Serpinb8
ENSMUSG00000102014.1	33.7028	1.48181	0.539327	2.74752	0.00600475	0.0360801	100502745	2900009J06Rik
ENSMUSG00000045382.6	192.972	-1.45357	0.210402	-6.90856	4.89612e-12	2.92791e-10	12767	Cxcr4
ENSMUSG00000009772.15	276.877	-1.58772	0.190936	-8.31546	9.1398e-17	9.54225e-15	74137	Nuak2
ENSMUSG00000042793.13	56.3923	-1.66294	0.326718	-5.08984	3.5836e-07	9.07766e-06	329252	Lgr6
ENSMUSG00000098206.1	17.35	-1.62536	0.583028	-2.78778	0.00530698	0.0325395	NA	NA
ENSMUSG00000026368.6	127.634	-2.16088	0.24889	-8.68209	3.88575e-18	4.70699e-16	14060	F13b
ENSMUSG00000099875.1	9.90054	-2.41201	0.777649	-3.10167	0.00192431	0.0145633	NA	NA
ENSMUSG00000042684.8	633.216	-1.08162	0.103602	-10.4401	1.62671e-25	3.41554e-23	74091	Npl
ENSMUSG00000104293.1	17.83	2.82546	0.593953	4.75704	1.96452e-06	4.17119e-05	NA	NA
ENSMUSG00000103303.1	6.63575	3.77412	1.22293	3.08613	0.0020278	0.0151428	NA	NA
ENSMUSG00000026692.12	53.9575	-1.25164	0.314592	-3.97861	6.93188e-05	0.000934987	226564	Fmo4
ENSMUSG00000040170.13	1007.05	-1.31019	0.108826	-12.0393	2.20849e-33	9.48498e-31	55990	Fmo2
ENSMUSG00000104117.5	17.906	-1.69329	0.599702	-2.82355	0.00474956	0.029828	433374	Gm20743
ENSMUSG00000038530.11	43.2126	-1.47656	0.372041	-3.96881	7.2232e-05	0.00096875	19736	Rgs4
ENSMUSG00000103983.1	63.7902	-1.432	0.372517	-3.84412	0.000120988	0.00150316	NA	NA
ENSMUSG00000050069.3	76.1123	-2.14247	0.317836	-6.74082	1.57499e-11	8.66778e-10	23893	Grem2
ENSMUSG00000039783.15	33.7471	-1.35308	0.465143	-2.90895	0.0036264	0.0241296	98256	Kmo
ENSMUSG00000055214.15	9.29272	3.02326	0.915174	3.30348	0.000954928	0.00831579	319455	Pld5
ENSMUSG00000015962.5	13.978	-2.02932	0.655695	-3.09491	0.00196874	0.0148155	69428	1700016C15Rik
ENSMUSG00000038768.8	5.61149	-3.11434	1.14877	-2.71103	0.00670754	0.0393157	619326	9130409I23Rik
ENSMUSG00000039384.8	44.8614	1.16258	0.365073	3.18452	0.00144995	0.011595	63953	Dusp10
ENSMUSG00000039377.7	117.479	1.15493	0.213579	5.4075	6.39092e-08	1.97013e-06	15284	Hlx
ENSMUSG00000104394.2	49.3193	1.59042	0.312602	5.08767	3.62484e-07	9.15757e-06	NA	NA
ENSMUSG00000026628.13	100.316	2.59073	0.273708	9.46529	2.92746e-21	4.64876e-19	11910	Atf3
ENSMUSG00000016194.14	89.6371	-1.05554	0.234936	-4.4929	7.02613e-06	0.000127544	15483	Hsd11b1
ENSMUSG00000096929.7	25.1633	-1.57314	0.535949	-2.93524	0.0033329	0.0225499	320977	A330023F24Rik
ENSMUSG00000037254.18	39.4665	3.16996	0.475306	6.6693	2.57024e-11	1.37203e-09	16425	Itih2
ENSMUSG00000023206.16	53.7077	-1.2421	0.344411	-3.60646	0.000310404	0.00334419	16169	Il15ra
ENSMUSG00000026956.15	731.579	-1.21761	0.123886	-9.82849	8.48812e-23	1.51321e-20	227620	Uap1l1
ENSMUSG00000015090.13	26.1961	-1.31313	0.437547	-3.00111	0.00268993	0.018967	19215	Ptgds
ENSMUSG00000079499.9	113.393	1.04844	0.219287	4.78114	1.74305e-06	3.74725e-05	76220	6530402F18Rik
ENSMUSG00000079497.4	37.7019	-1.24664	0.391039	-3.18801	0.00143255	0.0114805	433415	Gm13420
ENSMUSG00000026832.12	71.4113	-1.06133	0.274417	-3.86759	0.000109915	0.00138471	227929	Cytip
ENSMUSG00000036641.8	32.9876	-1.18196	0.383742	-3.08008	0.00206943	0.0154082	227933	Ccdc148
ENSMUSG00000042064.13	90.7605	-1.0112	0.243521	-4.15241	3.28995e-05	0.000488168	329421	Myo3b
ENSMUSG00000085335.1	13.0725	2.11252	0.764987	2.76151	0.0057534	0.0347466	NA	NA
ENSMUSG00000050896.12	15.672	1.52005	0.577724	2.6311	0.00851088	0.0470814	269295	Rtn4rl2
ENSMUSG00000027249.15	15.4114	4.44361	0.861724	5.15665	2.5141e-07	6.65392e-06	14061	F2
ENSMUSG00000075025.10	184.975	-1.85874	0.391885	-4.74307	2.10508e-06	4.44962e-05	100038525	Gm10804
ENSMUSG00000041644.14	1088.69	-1.98337	0.121185	-16.3665	3.31935e-60	4.18171e-57	241612	Slc5a12
ENSMUSG00000074968.11	25.4526	-1.59181	0.503112	-3.16393	0.00155654	0.0122814	228432	Ano3
ENSMUSG00000074934.3	37.1663	-1.16214	0.427351	-2.7194	0.00654006	0.038609	23892	Grem1
ENSMUSG00000023236.7	210.192	-1.4782	0.169658	-8.71281	2.96426e-18	3.68523e-16	20394	Scg5
ENSMUSG00000053675.8	22.5579	1.61152	0.539478	2.98719	0.00281554	0.0197343	74176	Tgm5
ENSMUSG00000027199.14	5584.65	-1.60002	0.176691	-9.05551	1.35937e-19	1.91702e-17	67092	Gatm
ENSMUSG00000027359.16	2669.6	-1.07426	0.202016	-5.31769	1.0509e-07	3.04118e-06	26458	Slc27a2
ENSMUSG00000098024.1	25.245	-1.36851	0.478629	-2.85924	0.00424658	0.0273133	NA	NA
ENSMUSG00000074796.10	137.608	-1.20611	0.215975	-5.5845	2.34377e-08	7.78388e-07	269356	Slc4a11
ENSMUSG00000027452.11	1357.68	-1.08173	0.102805	-10.5222	6.82926e-26	1.52089e-23	68738	Acss1
ENSMUSG00000087406.1	136.519	-1.09181	0.221273	-4.93423	8.04693e-07	1.87269e-05	109344	E130215H24Rik
ENSMUSG00000044249.3	59.6155	-1.94137	0.335735	-5.78243	7.36288e-09	2.70693e-07	75400	Defb29
ENSMUSG00000050645.3	90.4771	-2.36865	0.269625	-8.785	1.56359e-18	2.02377e-16	246700	Defb19
ENSMUSG00000102323.1	35.5691	1.54102	0.389544	3.95595	7.62308e-05	0.00101019	NA	NA
ENSMUSG00000074629.2	22.6082	-1.55051	0.536636	-2.88931	0.00386085	0.0252889	NA	NA
ENSMUSG00000074628.9	41.9009	-1.81299	0.39937	-4.53961	5.6358e-06	0.000105029	383766	Tldc2
ENSMUSG00000050700.11	93.3692	1.65521	0.340014	4.86807	1.12691e-06	2.52314e-05	280635	Emilin3
ENSMUSG00000046840.16	36.027	-1.99921	0.428445	-4.66622	3.06799e-06	6.20061e-05	68314	Hnf4aos
ENSMUSG00000017652.16	87.2976	-1.0428	0.259786	-4.01408	5.96794e-05	0.000823784	21939	Cd40
ENSMUSG00000018459.15	1056.47	-1.61672	0.202728	-7.97482	1.52603e-15	1.42056e-13	114644	Slc13a3
ENSMUSG00000027513.11	3452.11	-1.65496	0.280321	-5.90381	3.55204e-09	1.37829e-07	18534	Pck1
ENSMUSG00000078870.9	103.969	-1.48634	0.313806	-4.73649	2.17448e-06	4.57077e-05	100043403	Gm14410
ENSMUSG00000094786.1	48.339	-2.0349	0.439482	-4.63023	3.65267e-06	7.2277e-05	NA	NA
ENSMUSG00000078862.10	82.9985	-1.15997	0.263628	-4.40002	1.08241e-05	0.000186457	665211	Gm14326
ENSMUSG00000060445.11	7.02328	2.81435	1.02095	2.7566	0.00584063	0.0352509	320558	Sycp2
ENSMUSG00000038963.15	189.018	-1.05105	0.198759	-5.28808	1.23606e-07	3.52306e-06	108115	Slco4a1
ENSMUSG00000058921.3	41.6384	-1.46072	0.37959	-3.84815	0.000119013	0.00148363	241877	Slc10a5
ENSMUSG00000048106.5	160.973	-1.19601	0.201111	-5.94698	2.73128e-09	1.09165e-07	NA	NA
ENSMUSG00000039304.11	224.487	-1.66288	0.169467	-9.81239	9.95794e-23	1.75865e-20	22035	Tnfsf10
ENSMUSG00000027832.5	67.6017	1.20313	0.289669	4.15344	3.2751e-05	0.000486936	19288	Ptx3
ENSMUSG00000102595.1	13.0035	4.30361	0.935253	4.60155	4.19366e-06	8.12227e-05	NA	NA
ENSMUSG00000033860.13	59.706	4.49016	0.921773	4.87122	1.10914e-06	2.48628e-05	99571	Fgg
ENSMUSG00000028001.16	131.059	2.37441	0.509378	4.66139	3.14085e-06	6.32757e-05	14161	Fga
ENSMUSG00000028072.6	37.2368	1.20873	0.378405	3.19427	0.00140186	0.011292	18211	Ntrk1
ENSMUSG00000041237.12	600.558	-1.05394	0.15481	-6.80795	9.8996e-12	5.6178e-10	18770	Pklr
ENSMUSG00000028051.10	210.564	-1.01619	0.216018	-4.70418	2.54889e-06	5.24689e-05	15168	Hcn3
ENSMUSG00000056071.12	36.9768	1.22135	0.377392	3.2363	0.00121089	0.0100361	20202	S100a9
ENSMUSG00000050635.1	21.2741	1.65153	0.54545	3.02782	0.00246324	0.0177055	20760	Sprr2f
ENSMUSG00000103273.1	39.7385	-1.0167	0.364196	-2.79163	0.00524434	0.0322493	NA	NA
ENSMUSG00000041991.18	6.04992	-4.19003	1.34042	-3.12592	0.0017725	0.0136499	68723	Hrnr
ENSMUSG00000027908.2	17.0602	-2.73377	0.669772	-4.08164	4.47192e-05	0.000640681	71325	Tchhl1
ENSMUSG00000027875.12	1273.33	-3.45332	0.367168	-9.40528	5.18916e-21	8.1041e-19	15360	Hmgcs2
ENSMUSG00000106107.1	86.8968	-2.54034	0.365861	-6.94346	3.82598e-12	2.31729e-10	NA	NA
ENSMUSG00000038092.6	19.8997	-2.72205	0.639925	-4.25371	2.10256e-05	0.000333143	15496	Hsd3b5
ENSMUSG00000106087.1	19.7578	-1.48897	0.559184	-2.66275	0.00775041	0.0438108	NA	NA
ENSMUSG00000028125.14	65.1835	-1.41034	0.330758	-4.26397	2.00829e-05	0.000321072	11304	Abca4
ENSMUSG00000104887.1	36.9752	-1.26163	0.405263	-3.11311	0.00185129	0.0141178	NA	NA
ENSMUSG00000019232.14	32.2939	-1.16971	0.407341	-2.87157	0.00408445	0.0264781	71760	Etnppl
ENSMUSG00000028195.4	902.306	1.60335	0.259446	6.17992	6.41355e-10	2.77338e-08	16007	Ccn1
ENSMUSG00000040016.16	168.04	-1.10823	0.179115	-6.18723	6.12303e-10	2.65993e-08	19218	Ptger3
ENSMUSG00000028222.2	2244.4	-1.11405	0.0991656	-11.2342	2.76852e-29	8.71944e-27	12307	Calb1
ENSMUSG00000062554.7	58.1639	-1.98933	0.417448	-4.76544	1.88438e-06	4.0316e-05	NA	NA
ENSMUSG00000028427.13	104.364	-1.12563	0.224917	-5.00464	5.59664e-07	1.3507e-05	11832	Aqp7
ENSMUSG00000028457.18	31.5698	-1.47378	0.426798	-3.45311	0.00055417	0.00534298	320571	Atp8b5
ENSMUSG00000028341.9	13.4954	2.01443	0.643426	3.13078	0.00174341	0.0134745	18124	Nr4a3
ENSMUSG00000028348.7	19.7892	1.41834	0.526322	2.69481	0.00704278	0.0407853	68016	Cavin4
ENSMUSG00000070985.3	68.8893	-1.08161	0.278743	-3.88031	0.000104323	0.00132753	230161	Acnat1
ENSMUSG00000003032.8	242.473	1.4119	0.16684	8.46255	2.61598e-17	2.90789e-15	16600	Klf4
ENSMUSG00000038630.8	27.0329	-1.65263	0.431796	-3.82734	0.000129537	0.00159495	100041581	Zkscan16
ENSMUSG00000063851.12	39.7247	-2.2093	0.41839	-5.28047	1.2885e-07	3.66147e-06	76072	Rnf183
ENSMUSG00000028351.5	41.8641	1.03302	0.335351	3.08041	0.00206719	0.0154037	56710	Brinp1
ENSMUSG00000066141.2	6.64909	-2.93545	1.05804	-2.77443	0.00552993	0.0336659	102634852	Gm11232
ENSMUSG00000049799.13	368.349	-1.27946	0.161102	-7.94191	1.99096e-15	1.83528e-13	100061	Lrrc19
ENSMUSG00000052684.4	1077.48	1.47403	0.121807	12.1013	1.03932e-33	4.6762e-31	16476	Jun
ENSMUSG00000087366.7	196.91	1.33768	0.191821	6.97357	3.08998e-12	1.89135e-10	NA	NA
ENSMUSG00000015224.10	57.5789	-1.05702	0.342433	-3.0868	0.00202321	0.0151244	74519	Cyp2j9
ENSMUSG00000029656.13	5.23163	4.0928	1.40966	2.90339	0.00369151	0.0244852	110382	C8b
ENSMUSG00000044254.6	293.992	1.68728	0.185799	9.08117	1.0741e-19	1.52611e-17	100102	Pcsk9
ENSMUSG00000034871.2	183.903	-1.28494	0.183597	-6.99868	2.58387e-12	1.60616e-10	230579	Fam151a
ENSMUSG00000034853.16	206.251	-1.02538	0.157448	-6.5125	7.39083e-11	3.73434e-09	329910	Acot11
ENSMUSG00000034785.14	15.3077	-3.49456	0.777065	-4.49712	6.88806e-06	0.000125679	13370	Dio1
ENSMUSG00000028607.16	849.317	-1.06399	0.0953917	-11.1539	6.85459e-29	2.08921e-26	12896	Cpt2
ENSMUSG00000028600.15	153.972	-1.76301	0.224938	-7.83776	4.58672e-15	4.0314e-13	242608	Podn
ENSMUSG00000028544.14	251.985	-1.21888	0.184913	-6.59164	4.35002e-11	2.26453e-09	230612	Slc5a9
ENSMUSG00000028715.2	254.596	-5.4602	0.494982	-11.0311	2.70536e-28	7.63033e-26	13119	Cyp4a14
ENSMUSG00000066072.13	843.871	-4.0586	0.359242	-11.2977	1.34744e-29	4.31568e-27	13117	Cyp4a10
ENSMUSG00000028712.12	1032.07	-1.15338	0.428419	-2.69218	0.00709858	0.041022	666168	Cyp4a31
ENSMUSG00000028699.9	97.9679	-1.39567	0.243648	-5.72822	1.01487e-08	3.61849e-07	66805	Tspan1
ENSMUSG00000047671.8	6.8035	4.0454	1.20593	3.35458	0.000794863	0.0071839	242646	Tctex1d4
ENSMUSG00000028680.14	144.197	2.71326	0.226615	11.973	4.9219e-33	2.02194e-30	12795	Plk3
ENSMUSG00000028645.11	783.591	1.28971	0.0979358	13.1689	1.32471e-39	9.62812e-37	20525	Slc2a1
ENSMUSG00000085505.1	121.096	1.30271	0.239589	5.43726	5.41054e-08	1.69276e-06	NA	NA
ENSMUSG00000032978.14	71.6069	-1.41523	0.351778	-4.02308	5.74419e-05	0.000798734	14916	Guca2b
ENSMUSG00000070803.6	92.4655	1.43388	0.240313	5.96673	2.42052e-09	9.81556e-08	56222	Cited4
ENSMUSG00000028655.11	34.444	1.20489	0.386807	3.11497	0.00183967	0.0140461	76574	Mfsd2a
ENSMUSG00000049649.8	12.3765	2.9836	0.742636	4.01757	5.88002e-05	0.000814611	14748	Gpr3
ENSMUSG00000028836.14	247.192	-1.59568	0.16998	-9.38751	6.14351e-21	9.51589e-19	230810	Slc30a2
ENSMUSG00000028838.11	55.908	-1.16586	0.35171	-3.31484	0.000916972	0.00805205	56219	Extl1
ENSMUSG00000098155.1	17.6868	-3.15968	0.66687	-4.73807	2.15761e-06	4.54034e-05	NA	NA
ENSMUSG00000028766.10	733.293	-1.30144	0.22867	-5.69135	1.26038e-08	4.41061e-07	11647	Alpl
ENSMUSG00000028755.3	249.779	-1.69929	0.167841	-10.1244	4.3057e-24	8.13649e-22	72269	Cda
ENSMUSG00000040740.7	120.749	-2.03685	0.270477	-7.53059	5.05109e-14	3.94423e-12	384071	Slc25a34
ENSMUSG00000084350.1	30.2296	-2.65206	0.494802	-5.35983	8.32994e-08	2.47501e-06	NA	NA
ENSMUSG00000073716.6	10.8556	-6.4494	1.32991	-4.8495	1.23774e-06	2.73243e-05	NA	NA
ENSMUSG00000081998.1	8.38468	-5.78451	1.37971	-4.19255	2.75841e-05	0.000419016	NA	NA
ENSMUSG00000067916.9	42.2269	-2.83228	0.435975	-6.49643	8.22491e-11	4.12271e-09	666532	Zfp991
ENSMUSG00000078160.2	11.7777	-4.80806	1.18588	-4.05444	5.02555e-05	0.000705556	NA	NA
ENSMUSG00000029001.15	111.578	-1.66618	0.248017	-6.71801	1.84223e-11	1.00036e-09	230903	Fbxo44
ENSMUSG00000028989.3	128.266	-2.57652	0.63995	-4.02613	5.67029e-05	0.00078962	654812	Angptl7
ENSMUSG00000028976.10	304.621	-1.51687	0.382852	-3.96203	7.43142e-05	0.000991048	56485	Slc2a5
ENSMUSG00000024793.14	36.4291	-1.05343	0.379909	-2.77285	0.00555672	0.0338072	85030	Tnfrsf25
ENSMUSG00000086810.1	36.3201	-1.67445	0.432522	-3.87136	0.000108232	0.00136624	NA	NA
ENSMUSG00000105950.1	13.0485	-2.12988	0.742649	-2.86795	0.00413136	0.026709	NA	NA
ENSMUSG00000073152.4	48.5988	1.14063	0.322176	3.5404	0.000399518	0.00410087	NA	NA
ENSMUSG00000043833.6	50.5251	-1.01592	0.319734	-3.17739	0.00148608	0.0118344	67261	2900005J15Rik
ENSMUSG00000044681.19	6.14932	3.72942	1.21862	3.06036	0.00221071	0.016211	269637	Cnpy1
ENSMUSG00000029162.15	554.855	-1.08745	0.151837	-7.16198	7.95228e-13	5.32888e-11	16548	Khk
ENSMUSG00000006642.3	37.0111	-1.37337	0.385395	-3.56354	0.000365892	0.00381161	69852	Tcf23
ENSMUSG00000029082.17	84.03	-1.29612	0.276497	-4.68765	2.76354e-06	5.63351e-05	12182	Bst1
ENSMUSG00000029188.14	235.144	-1.676	0.211241	-7.93407	2.12074e-15	1.93602e-13	20531	Slc34a2
ENSMUSG00000085363.1	24.2029	-1.23819	0.450978	-2.74557	0.00604063	0.036261	NA	NA
ENSMUSG00000067206.3	20.8751	-2.57258	0.715812	-3.59393	0.000325726	0.00347951	231296	Lrrc66
ENSMUSG00000054630.7	73.8769	1.39937	0.265517	5.27038	1.36142e-07	3.83408e-06	22238	Ugt2b5
ENSMUSG00000029368.10	742.738	7.39441	1.19475	6.18906	6.05239e-10	2.6353e-08	11657	Alb
ENSMUSG00000054932.6	1142.79	1.0769	0.358293	3.00563	0.00265028	0.0187416	11576	Afp
ENSMUSG00000105632.1	19.0172	-1.33219	0.500179	-2.66342	0.00773507	0.0437503	NA	NA
ENSMUSG00000029304.14	2454.54	-1.27078	0.101211	-12.5558	3.69563e-36	1.99532e-33	20750	Spp1
ENSMUSG00000087439.1	64.2665	-1.13554	0.303988	-3.73548	0.000187357	0.00218954	NA	NA
ENSMUSG00000029561.17	83.6483	-1.11753	0.305058	-3.66333	0.000248958	0.00278212	23962	Oasl2
ENSMUSG00000086054.2	113.778	-1.07663	0.225933	-4.76527	1.88598e-06	4.0316e-05	NA	NA
ENSMUSG00000086140.1	33.8034	-1.11731	0.411256	-2.71682	0.00659121	0.0388019	NA	NA
ENSMUSG00000106838.1	58.2916	-1.23587	0.317692	-3.89014	0.000100185	0.00128179	NA	NA
ENSMUSG00000029359.13	74.9002	-1.16068	0.290568	-3.99453	6.48214e-05	0.000881878	57816	Tesc
ENSMUSG00000105434.1	14.1415	2.05825	0.624727	3.29463	0.000985507	0.00853881	NA	NA
ENSMUSG00000087336.2	48.8401	-1.24607	0.358233	-3.47838	0.000504458	0.00495207	NA	NA
ENSMUSG00000061882.12	79.8628	-1.4256	0.329777	-4.32292	1.53975e-05	0.000254119	208908	Ccdc62
ENSMUSG00000104814.1	59.0192	-1.82502	0.370861	-4.92102	8.60948e-07	1.98406e-05	NA	NA
ENSMUSG00000107296.1	8.82113	-3.42136	1.00806	-3.39401	0.000688769	0.00638023	NA	NA
ENSMUSG00000042985.7	64.4952	1.15442	0.401908	2.87236	0.00407414	0.0264204	100647	Upk3b
ENSMUSG00000086656.1	30.3668	1.08102	0.405916	2.66316	0.00774111	0.0437713	NA	NA
ENSMUSG00000001739.14	95.1553	-1.11603	0.297538	-3.75087	0.000176222	0.00208	60363	Cldn15
ENSMUSG00000079173.11	31.9314	-1.52363	0.442928	-3.43991	0.000581918	0.0055398	22635	Zan
ENSMUSG00000075591.2	26.3762	-2.3161	0.664123	-3.48746	0.000487637	0.00481814	100303731	Gm10874
ENSMUSG00000107017.1	21.6818	-1.68259	0.544245	-3.0916	0.00199082	0.0149406	NA	NA
ENSMUSG00000107215.1	38.2939	-1.99031	0.435168	-4.57365	4.79301e-06	9.08461e-05	NA	NA
ENSMUSG00000019577.6	318.315	-1.77826	0.437374	-4.06575	4.78777e-05	0.000676193	27273	Pdk4
ENSMUSG00000060882.5	53.0168	-1.26087	0.316284	-3.98651	6.70534e-05	0.000908835	16508	Kcnd2
ENSMUSG00000029700.11	459.265	-1.16762	0.179762	-6.49534	8.28453e-11	4.14161e-09	55961	Slc13a1
ENSMUSG00000073209.4	22.8727	1.71557	0.512915	3.34475	0.000823576	0.00740396	619665	Klf14
ENSMUSG00000038836.15	145.256	-1.08691	0.204144	-5.32426	1.01365e-07	2.94693e-06	76223	Agbl3
ENSMUSG00000107597.1	23.1817	-1.358	0.508307	-2.67161	0.00754876	0.0429407	NA	NA
ENSMUSG00000054474.15	1014.83	-1.02571	0.200615	-5.11284	3.17349e-07	8.21498e-06	232078	Thnsl2
ENSMUSG00000107749.1	19.6331	-1.60311	0.537382	-2.98319	0.00285265	0.0199211	NA	NA
ENSMUSG00000072476.6	34.0526	-6.09194	2.17873	-2.7961	0.00517236	0.0318897	NA	NA
ENSMUSG00000000628.10	189.962	1.36815	0.211395	6.47198	9.67255e-11	4.78488e-09	15277	Hk2
ENSMUSG00000085782.2	10.4949	-2.79212	0.811493	-3.44072	0.000580168	0.0055343	NA	NA
ENSMUSG00000033634.7	58.9133	1.80565	0.349238	5.17025	2.33777e-07	6.22209e-06	93673	Nat8f2
ENSMUSG00000068299.11	129.325	-1.09548	0.234364	-4.67425	2.95027e-06	5.98831e-05	75541	Nat8f4
ENSMUSG00000030031.14	28.0579	-1.19679	0.455849	-2.62542	0.00865427	0.0476166	243574	Kbtbd8
ENSMUSG00000107785.1	13.3999	-2.52043	0.717896	-3.51086	0.000446658	0.00447534	NA	NA
ENSMUSG00000030109.15	36.8927	-2.10758	0.495236	-4.2557	2.08399e-05	0.000330656	14411	Slc6a12
ENSMUSG00000030111.9	26.2112	3.71572	0.574804	6.46433	1.01751e-10	4.96846e-09	232345	A2m
ENSMUSG00000040552.8	22.8181	-1.87471	0.590358	-3.17555	0.00149552	0.0118893	12267	C3ar1
ENSMUSG00000008153.11	40.5184	1.14295	0.368496	3.10166	0.00192436	0.0145633	232370	Clstn3
ENSMUSG00000038527.9	44.5662	-1.02542	0.380451	-2.69527	0.00703307	0.0407431	232371	C1rl
ENSMUSG00000004267.16	250.784	1.03821	0.146445	7.08941	1.34683e-12	8.65679e-11	13807	Eno2
ENSMUSG00000030364.6	30.9684	-1.77298	0.448695	-3.95142	7.76884e-05	0.00102663	94071	Clec2h
ENSMUSG00000030157.5	115.245	-1.00902	0.251645	-4.0097	6.07956e-05	0.000836612	93694	Clec2d
ENSMUSG00000107997.1	20.3942	1.39286	0.519888	2.67915	0.00738101	0.0423176	NA	NA
ENSMUSG00000032758.4	2765.59	-2.91354	0.382048	-7.62609	2.41978e-14	1.94581e-12	16483	Kap
ENSMUSG00000090698.2	150.965	1.62774	0.202103	8.05405	8.0101e-16	7.60637e-14	381823	Apold1
ENSMUSG00000092500.1	18.4091	-1.93867	0.558973	-3.46827	0.000523821	0.00511096	NA	NA
ENSMUSG00000043541.16	22.9301	-1.5742	0.499425	-3.15203	0.0016214	0.012692	320662	Casc1
ENSMUSG00000055150.15	29.6804	-1.57598	0.465071	-3.3887	0.000702259	0.00646715	330463	Zfp78
ENSMUSG00000030376.8	52.6096	1.0308	0.313481	3.28822	0.00100823	0.00870379	110891	Slc8a2
ENSMUSG00000043017.9	30.7617	-1.46135	0.429661	-3.40118	0.000670967	0.00623673	19222	Ptgir
ENSMUSG00000004328.15	1063.4	1.87279	0.273029	6.85932	6.91873e-12	3.98608e-10	53417	Hif3a
ENSMUSG00000040987.14	33.5846	-1.84844	0.532984	-3.4681	0.000524159	0.00511096	243864	Mill2
ENSMUSG00000085601.7	34.5063	1.47123	0.471938	3.11742	0.0018244	0.0139691	243866	Gm4969
ENSMUSG00000003545.3	122.555	6.5376	0.786906	8.30798	9.73461e-17	1.01074e-14	14282	Fosb
ENSMUSG00000044786.6	311.191	1.13841	0.145019	7.85004	4.1589e-15	3.67246e-13	22695	Zfp36
ENSMUSG00000047586.3	38.4216	-1.6469	0.430303	-3.8273	0.000129557	0.00159495	233038	Nccrp1
ENSMUSG00000053898.12	1385.16	-1.01259	0.114518	-8.84222	9.38336e-19	1.23137e-16	51798	Ech1
ENSMUSG00000030592.18	71.1641	1.69042	0.366856	4.60787	4.06824e-06	7.92351e-05	20190	Ryr1
ENSMUSG00000030492.16	518.922	-1.23973	0.120941	-10.2507	1.17443e-24	2.31179e-22	30962	Slc7a9
ENSMUSG00000039257.11	100.022	1.02705	0.22103	4.64665	3.37365e-06	6.74622e-05	58188	Vstm2b
ENSMUSG00000004609.11	32.4333	-1.38361	0.467638	-2.95872	0.00308916	0.0212353	12489	Cd33
ENSMUSG00000056592.14	61.2751	-1.46508	0.341836	-4.28592	1.81988e-05	0.000294437	210104	Zfp658
ENSMUSG00000063903.5	321.576	-1.15618	0.162909	-7.09714	1.27365e-12	8.24254e-11	16612	Klk1
ENSMUSG00000051113.9	44.9342	-1.07153	0.382299	-2.80287	0.00506496	0.0313623	75538	Fam71e1
ENSMUSG00000002204.9	3746.55	-1.25859	0.188055	-6.69266	2.19146e-11	1.17648e-09	16541	Napsa
ENSMUSG00000109491.1	1649.49	-1.21011	0.115526	-10.4747	1.12873e-25	2.45168e-23	NA	NA
ENSMUSG00000040435.12	292.981	1.33062	0.173246	7.68051	1.5845e-14	1.30184e-12	17872	Ppp1r15a
ENSMUSG00000110060.1	142.594	-1.11121	0.211791	-5.24671	1.54842e-07	4.28349e-06	NA	NA
ENSMUSG00000063229.15	4966.52	1.07066	0.0715167	14.9708	1.14014e-50	1.13395e-47	16828	Ldha
ENSMUSG00000055489.8	158.972	-1.04984	0.234661	-4.47386	7.68199e-06	0.00013865	233246	Ano5
ENSMUSG00000109361.1	10.6196	2.7352	0.778896	3.51164	0.000445355	0.00446465	NA	NA
ENSMUSG00000101559.1	37.3556	-1.063	0.356282	-2.9836	0.0028488	0.0199016	NA	NA
ENSMUSG00000108563.1	46.6012	1.85403	0.352588	5.25834	1.45359e-07	4.06338e-06	NA	NA
ENSMUSG00000101970.6	544.344	1.00431	0.135213	7.42757	1.10615e-13	8.1652e-12	69170	1810026B05Rik
ENSMUSG00000108652.1	13.7013	-2.72475	0.778475	-3.50011	0.000465065	0.00463031	NA	NA
ENSMUSG00000108476.1	11.5671	-1.99577	0.746784	-2.67249	0.00752909	0.0428842	NA	NA
ENSMUSG00000025726.11	36.1374	-1.47921	0.418532	-3.53428	0.000408895	0.00416994	434203	Slc28a1
ENSMUSG00000108825.1	49.9886	-1.09054	0.327172	-3.33322	0.000858482	0.00763423	NA	NA
ENSMUSG00000052353.13	64.4824	-1.22421	0.296338	-4.13112	3.60996e-05	0.000528802	80982	Cemip
ENSMUSG00000030562.17	818.039	-1.95353	0.0985661	-19.8195	2.02241e-87	9.55436e-84	50490	Nox4
ENSMUSG00000030559.8	31.7414	-1.18785	0.408154	-2.91031	0.0036107	0.0240421	72433	Rab38
ENSMUSG00000109498.1	21.3316	3.16434	0.638793	4.95362	7.2844e-07	1.71424e-05	NA	NA
ENSMUSG00000109005.1	119.49	1.07397	0.291749	3.68115	0.000232185	0.00263361	NA	NA
ENSMUSG00000102555.1	41.2221	-1.12841	0.414482	-2.72246	0.00647983	0.0383493	NA	NA
ENSMUSG00000048779.5	47.9199	-1.06944	0.375605	-2.84725	0.00440987	0.0280867	233571	P2ry6
ENSMUSG00000073940.3	211.743	3.56486	0.196434	18.1479	1.33366e-73	4.20036e-70	101488143	Hbb-bt
ENSMUSG00000052305.6	2332.78	3.16566	0.266243	11.8901	1.33193e-32	5.24365e-30	15129	Hbb-b1
ENSMUSG00000072244.11	53.0885	1.2543	0.34752	3.60928	0.000307048	0.00331938	94088	Trim6
ENSMUSG00000030787.4	87.4371	1.55723	0.269638	5.77528	7.68258e-09	2.81242e-07	114332	Lyve1
ENSMUSG00000030650.18	30.5396	-1.24789	0.450972	-2.76711	0.00565565	0.0342657	74424	Tmc5
ENSMUSG00000030954.10	14.659	-1.73084	0.65157	-2.65642	0.00789749	0.0445091	67133	Gp2
ENSMUSG00000030963.6	3593.67	-1.92914	0.184462	-10.4582	1.34368e-25	2.88539e-23	22242	Umod
ENSMUSG00000109254.1	1435.76	-1.96066	0.100904	-19.431	4.22216e-84	1.59572e-80	NA	NA
ENSMUSG00000030972.6	185.256	-1.38204	0.184027	-7.51001	5.91212e-14	4.57874e-12	272428	Acsm5
ENSMUSG00000033533.14	1002.5	-1.17453	0.279525	-4.20187	2.64723e-05	0.000405715	117147	Acsm1
ENSMUSG00000030762.11	15.6172	1.75451	0.631287	2.77926	0.00544832	0.0332548	11833	Aqp8
ENSMUSG00000030717.9	47.7784	-1.04816	0.353667	-2.96369	0.00303979	0.0209875	56312	Nupr1
ENSMUSG00000055323.5	49.4517	-1.15685	0.40242	-2.87472	0.00404384	0.026262	NA	NA
ENSMUSG00000108465.1	25.1524	-1.61692	0.466188	-3.46839	0.000523586	0.00511096	NA	NA
ENSMUSG00000050100.14	55.9041	-2.46624	0.39225	-6.28743	3.22756e-10	1.48397e-08	15372	Hmx2
ENSMUSG00000010476.14	74.2643	1.1946	0.340874	3.50451	0.000457451	0.00456895	13593	Ebf3
ENSMUSG00000109847.1	13.4672	1.93651	0.653757	2.96213	0.00305521	0.0210587	NA	NA
ENSMUSG00000043795.9	110.758	-1.09393	0.266905	-4.09856	4.15721e-05	0.000599229	677289	Prr33
ENSMUSG00000000031.15	15259.9	1.29506	0.0769019	16.8404	1.23376e-63	1.94286e-60	14955	H19
ENSMUSG00000099143.1	2974.37	1.37516	0.0855506	16.0742	3.87058e-58	4.57139e-55	NA	NA
ENSMUSG00000098816.1	2410.55	1.30142	0.0922095	14.1137	3.12765e-45	2.95516e-42	NA	NA
ENSMUSG00000048583.16	9997.1	1.3664	0.0767912	17.7937	7.91498e-71	1.66188e-67	16002	Igf2
ENSMUSG00000000154.16	264.969	-1.85311	0.158179	-11.7153	1.06379e-31	3.94164e-29	18400	Slc22a18
ENSMUSG00000099338.1	22.0693	-1.73749	0.531263	-3.27049	0.00107361	0.00914701	NA	NA
ENSMUSG00000110317.1	59.1107	-1.03009	0.29543	-3.48673	0.000488958	0.00482751	NA	NA
ENSMUSG00000054618.8	10.9912	-4.59009	1.21086	-3.79076	0.000150189	0.00182281	NA	NA
ENSMUSG00000109612.1	9.0476	-3.12728	0.88258	-3.54334	0.000395089	0.00406203	NA	NA
ENSMUSG00000018796.13	1454.98	-1.37579	0.0865248	-15.9005	6.28828e-57	6.98997e-54	14081	Acsl1
ENSMUSG00000109807.1	11.8396	2.31832	0.697798	3.32233	0.000892686	0.00788644	NA	NA
ENSMUSG00000038173.15	61.1313	-2.35405	0.35684	-6.59692	4.19781e-11	2.19132e-09	320981	Enpp6
ENSMUSG00000100510.7	6.11994	5.43072	1.49515	3.63223	0.000280982	0.00307809	NA	NA
ENSMUSG00000057228.6	2885.32	-1.07069	0.100646	-10.6382	1.97865e-26	4.67381e-24	23923	Aadat
ENSMUSG00000036330.12	513.467	-1.40725	0.327069	-4.3026	1.68805e-05	0.000275466	110877	Slc18a1
ENSMUSG00000071076.6	2365.75	1.04844	0.0833057	12.5854	2.54079e-36	1.45495e-33	16478	Jund
ENSMUSG00000080058.2	1978	1.02785	0.0875114	11.7454	7.45998e-32	2.81942e-29	NA	NA
ENSMUSG00000095026.2	20.5087	-1.74178	0.542118	-3.21291	0.00131396	0.0107396	100502950	Gm3336
ENSMUSG00000020887.3	19.8224	-1.68986	0.624933	-2.70406	0.00684972	0.039938	NA	NA
ENSMUSG00000043243.15	78.9362	1.40046	0.352455	3.97345	7.08377e-05	0.000952077	100037278	Fam129c
ENSMUSG00000055148.7	434.023	1.39315	0.126921	10.9764	4.96106e-28	1.32041e-25	16598	Klf2
ENSMUSG00000051839.7	6.17027	2.75475	1.05398	2.61366	0.00895794	0.0489668	14934	Gypa
ENSMUSG00000042353.9	16.1255	-1.85973	0.635386	-2.92693	0.00342321	0.0230044	333315	Frem3
ENSMUSG00000053560.4	499.526	1.16527	0.126854	9.18591	4.08065e-20	5.9317e-18	15936	Ier2
ENSMUSG00000052837.6	255.967	1.45647	0.176109	8.27026	1.33668e-16	1.35803e-14	16477	Junb
ENSMUSG00000055368.14	5.17205	4.11577	1.47062	2.79867	0.00513137	0.0316686	20538	Slc6a2
ENSMUSG00000061959.13	49.3319	-1.73285	0.360991	-4.80026	1.5846e-06	3.41829e-05	13897	Ces1e
ENSMUSG00000110588.1	1148.69	-2.3377	0.20004	-11.6862	1.50002e-31	5.45111e-29	NA	NA
ENSMUSG00000031762.7	1061.71	-2.27439	0.243302	-9.34803	8.92984e-21	1.36086e-18	17750	Mt2
ENSMUSG00000031765.8	1513.93	-1.9294	0.237958	-8.10813	5.1406e-16	4.95622e-14	17748	Mt1
ENSMUSG00000061825.10	16.2437	-2.93622	0.795144	-3.69269	0.000221895	0.00253916	234671	Ces2c
ENSMUSG00000019278.5	835.718	-1.31988	0.113992	-11.5787	5.28672e-31	1.81642e-28	13479	Dpep1
ENSMUSG00000031980.9	127.935	-1.40837	0.236735	-5.94916	2.69528e-09	1.08137e-07	11606	Agt
ENSMUSG00000057060.7	60.4564	-1.82848	0.324214	-5.63974	1.70312e-08	5.88173e-07	210027	Slc35f3
ENSMUSG00000110697.1	17.8808	-1.57375	0.582278	-2.70275	0.00687685	0.0400344	NA	NA
ENSMUSG00000065637.1	18.6045	1.69834	0.574104	2.95824	0.00309399	0.021253	115487043	LOC115487043
ENSMUSG00000038112.15	103.841	1.00168	0.276765	3.61924	0.000295468	0.00321442	244810	AW551984
ENSMUSG00000111656.1	13.4739	-2.18944	0.668039	-3.27742	0.00104762	0.00897002	NA	NA
ENSMUSG00000111186.1	37.0692	-1.35276	0.400134	-3.38077	0.000722826	0.00662749	NA	NA
ENSMUSG00000032083.8	59.0628	5.62812	0.976702	5.76238	8.29384e-09	2.99673e-07	11806	Apoa1
ENSMUSG00000044694.2	47.7044	-1.11357	0.331011	-3.36414	0.000767826	0.00698922	NA	NA
ENSMUSG00000032338.9	101.953	1.49732	0.293596	5.09995	3.3975e-07	8.73503e-06	330953	Hcn4
ENSMUSG00000074259.10	153.244	-1.18648	0.186318	-6.36806	1.91436e-10	9.02134e-09	546134	Gramd2
ENSMUSG00000053040.13	206.64	-1.04364	0.162703	-6.4144	1.41376e-10	6.79794e-09	68318	Aph1c
ENSMUSG00000032226.5	33.3526	-1.58778	0.411989	-3.85395	0.000116228	0.00145262	72077	Gcnt3
ENSMUSG00000102143.1	14.4658	-2.38634	0.700156	-3.40829	0.000653705	0.00612447	NA	NA
ENSMUSG00000102411.1	95.9427	-1.30023	0.274402	-4.73842	2.15387e-06	4.53754e-05	NA	NA
ENSMUSG00000032179.7	20.9287	1.35669	0.519893	2.60955	0.00906602	0.0494364	12160	Bmp5
ENSMUSG00000032419.8	58.8719	1.00033	0.350645	2.85284	0.00433298	0.0277372	76365	Tbx18
ENSMUSG00000067399.10	32.8361	-1.29717	0.409574	-3.16711	0.00153962	0.0121733	666731	Trim43c
ENSMUSG00000096647.2	7.58462	4.37595	1.38385	3.16216	0.00156604	0.0123358	NA	NA
ENSMUSG00000032454.9	12.1481	2.47905	0.73842	3.35724	0.000787251	0.00712144	19660	Rbp2
ENSMUSG00000102452.1	10.0833	-2.16346	0.754029	-2.86921	0.00411502	0.0266216	NA	NA
ENSMUSG00000043719.14	121.578	1.93019	0.711978	2.71102	0.00670762	0.0393157	245026	Col6a6
ENSMUSG00000091345.9	8.36361	3.14817	1.0765	2.92445	0.00345063	0.023164	665033	Col6a5
ENSMUSG00000032602.6	479.425	-1.1952	0.124214	-9.62207	6.45186e-22	1.08858e-19	57279	Slc25a20
ENSMUSG00000050074.12	76.464	-2.07379	0.287487	-7.2135	5.45308e-13	3.7201e-11	78709	Spink8
ENSMUSG00000079259.2	67.4989	1.71989	0.273216	6.29498	3.07445e-10	1.42397e-08	636931	Trim71
ENSMUSG00000010651.4	914.21	-1.15351	0.120936	-9.53821	1.45319e-21	2.34708e-19	235674	Acaa1b
ENSMUSG00000032515.8	181.164	1.67827	0.197827	8.48353	2.18462e-17	2.44276e-15	215418	Csrnp1
ENSMUSG00000111639.1	15.6372	1.60911	0.594162	2.7082	0.00676483	0.0395935	NA	NA
ENSMUSG00000032532.7	16.8866	-1.46644	0.558213	-2.62703	0.00861349	0.0474823	12424	Cck
ENSMUSG00000038233.9	18.1938	1.40756	0.53107	2.65042	0.00803907	0.0450517	245050	Gask1a
ENSMUSG00000036814.13	33.8294	-1.86886	0.405694	-4.60657	4.0937e-06	7.95871e-05	102680	Slc6a20a
ENSMUSG00000097327.7	7.52066	3.6238	1.1324	3.20011	0.00137377	0.0111178	319887	E030030I06Rik
ENSMUSG00000037440.8	338.169	-2.7682	0.159999	-17.3013	4.59525e-67	7.89423e-64	22361	Vnn1
ENSMUSG00000069670.8	9.87183	3.09438	0.843766	3.66735	0.000245082	0.00275028	432450	Nkain2
ENSMUSG00000063428.8	49.5098	-1.99076	0.39067	-5.09576	3.47348e-07	8.89409e-06	70503	Ddo
ENSMUSG00000111368.1	16.9025	-1.89398	0.567783	-3.33575	0.0008507	0.00758287	NA	NA
ENSMUSG00000038624.13	18.7632	-2.95523	0.608979	-4.85277	1.21751e-06	2.69721e-05	66650	Nepn
ENSMUSG00000019916.14	795.481	1.19004	0.091831	12.959	2.09032e-38	1.27422e-35	18451	P4ha1
ENSMUSG00000020108.4	357.266	1.11512	0.146829	7.59464	3.08653e-14	2.43025e-12	74747	Ddit4
ENSMUSG00000020072.15	263.397	-1.62482	0.167822	-9.68178	3.60392e-22	6.19121e-20	67307	Pbld2
ENSMUSG00000087030.1	40.0576	-1.74936	0.380174	-4.60148	4.19503e-06	8.12227e-05	102632251	Gm16143
ENSMUSG00000112374.1	18.5318	-2.13708	0.57334	-3.72742	0.000193451	0.00225379	NA	NA
ENSMUSG00000090622.1	60.867	-1.13132	0.298469	-3.79041	0.000150399	0.00182419	320700	A930033H14Rik
ENSMUSG00000052426.4	32.5967	-1.21732	0.404907	-3.00643	0.00264339	0.0187043	NA	NA
ENSMUSG00000033427.14	109.481	-1.38758	0.230594	-6.01741	1.7723e-09	7.29656e-08	103149	Upb1
ENSMUSG00000033318.7	494.215	-1.20351	0.117142	-10.2739	9.23449e-25	1.85643e-22	14872	Gstt2
ENSMUSG00000020277.10	1652.36	1.11167	0.089309	12.4475	1.44302e-35	7.57465e-33	18641	Pfkl
ENSMUSG00000000731.15	39.8611	1.237	0.361662	3.42031	0.000625497	0.00589821	11634	Aire
ENSMUSG00000020251.13	30.1862	1.15305	0.407062	2.83261	0.00461699	0.029209	74782	Glt8d2
ENSMUSG00000020051.17	1274.12	-1.42298	0.109464	-12.9995	1.23096e-38	7.75379e-36	18478	Pah
ENSMUSG00000112188.1	34.4285	-1.0258	0.393394	-2.60756	0.00911904	0.0496035	NA	NA
ENSMUSG00000036446.5	198.958	1.84386	0.506374	3.6413	0.000271261	0.00299242	17022	Lum
ENSMUSG00000031294.9	30.5599	-1.32824	0.483855	-2.74512	0.00604896	0.0362995	103175	D630029K05Rik
ENSMUSG00000020102.15	594.755	-1.04306	0.103435	-10.0842	6.49158e-24	1.20266e-21	20503	Slc16a7
ENSMUSG00000069456.4	327.495	-1.70571	0.469176	-3.63554	0.000277403	0.00304418	19683	Rdh16
ENSMUSG00000025347.4	466.523	-1.08908	0.153577	-7.09143	1.32731e-12	8.56048e-11	71664	Mettl7b
ENSMUSG00000040540.6	33.3414	-2.9705	0.583324	-5.09236	3.53627e-07	9.02959e-06	NA	NA
ENSMUSG00000069919.7	2750	3.45047	0.193559	17.8264	4.40698e-71	1.1897e-67	15122	Hba-a1
ENSMUSG00000053519.15	34.874	-1.01292	0.38735	-2.615	0.00892281	0.048803	70357	Kcnip1
ENSMUSG00000040350.16	474.235	-1.03442	0.132365	-7.81492	5.49963e-15	4.7455e-13	94089	Trim7
ENSMUSG00000086245.1	178.427	-1.01943	0.180478	-5.64849	1.61865e-08	5.60213e-07	NA	NA
ENSMUSG00000018900.7	934.418	-1.22506	0.0917154	-13.3572	1.07594e-40	8.47168e-38	20520	Slc22a5
ENSMUSG00000020334.6	49.3422	-1.66465	0.344756	-4.82849	1.3757e-06	3.01236e-05	30805	Slc22a4
ENSMUSG00000018339.11	17809.7	-1.96715	0.189218	-10.3962	2.57914e-25	5.35583e-23	14778	Gpx3
ENSMUSG00000069874.7	63.3686	-1.60088	0.425547	-3.76194	0.000168598	0.00200251	54396	Irgm2
ENSMUSG00000072915.3	150.67	-1.43616	0.20295	-7.07639	1.47957e-12	9.47779e-11	108167848	Gm12258
ENSMUSG00000056895.4	91.7893	1.09665	0.243679	4.5004	6.78261e-06	0.000123957	78303	H2bu2
ENSMUSG00000020538.15	1067.87	1.03988	0.0941024	11.0505	2.17888e-28	6.3345e-26	20787	Srebf1
ENSMUSG00000042371.12	689.336	-1.94692	0.332505	-5.85532	4.76096e-09	1.82121e-07	109342	Slc5a10
ENSMUSG00000042377.8	371.518	-1.61055	0.184711	-8.71929	2.79944e-18	3.50518e-16	69640	Fam83g
ENSMUSG00000060938.14	1658.54	3.72417	0.326338	11.412	3.64296e-30	1.18691e-27	19941	Rpl26
ENSMUSG00000020893.17	880.866	2.29961	0.100582	22.863	1.08469e-115	6.83247e-112	18626	Per1
ENSMUSG00000018924.6	20.1573	1.71783	0.514625	3.33802	0.000843773	0.0075389	11687	Alox15
ENSMUSG00000043602.5	84.7699	-1.02152	0.280173	-3.64602	0.000266333	0.00295124	193043	Zfp3
ENSMUSG00000040543.16	69.0166	-1.42221	0.295167	-4.81831	1.44778e-06	3.15192e-05	327958	Pitpnm3
ENSMUSG00000005951.13	84.5577	-1.02392	0.255263	-4.01122	6.04051e-05	0.000832586	74637	Shpk
ENSMUSG00000020839.16	324.725	-1.36482	0.16812	-8.11811	4.73482e-16	4.58841e-14	66601	Tmigd1
ENSMUSG00000085747.1	95.0627	-1.28444	0.308626	-4.1618	3.15753e-05	0.000473554	790911	Slc13a2os
ENSMUSG00000001095.5	188.262	-1.31563	0.407085	-3.23183	0.00123001	0.0101589	20500	Slc13a2
ENSMUSG00000017344.4	25.5611	3.4507	0.613473	5.62486	1.85661e-08	6.32151e-07	22370	Vtn
ENSMUSG00000072620.3	41.4616	-1.23058	0.42332	-2.90696	0.00364959	0.0242583	20556	Slfn2
ENSMUSG00000009350.13	5.32512	4.73523	1.54693	3.06105	0.00220561	0.0161799	17523	Mpo
ENSMUSG00000003949.16	184.209	-1.0367	0.176217	-5.88308	4.02708e-09	1.5436e-07	217082	Hlf
ENSMUSG00000043439.5	122.512	1.0281	0.208097	4.94052	7.79148e-07	1.81772e-05	103551	Epop
ENSMUSG00000078134.1	19.698	-2.04782	0.652525	-3.1383	0.00169933	0.0131823	NA	NA
ENSMUSG00000078650.2	1086.42	-4.11425	0.251156	-16.3813	2.6022e-60	3.51242e-57	14377	G6pc
ENSMUSG00000034947.13	370.657	-1.31459	0.145317	-9.04636	1.47808e-19	2.06898e-17	217203	Tmem106a
ENSMUSG00000081965.1	30.055	-1.17596	0.434278	-2.70784	0.00677223	0.0396203	NA	NA
ENSMUSG00000078627.9	21.9849	-2.31677	0.546259	-4.24116	2.22366e-05	0.000348589	632687	2021-03-10
ENSMUSG00000000049.11	39.6463	2.09006	0.45645	4.57893	4.6735e-06	8.88483e-05	11818	Apoh
ENSMUSG00000044788.10	138.127	-1.38062	0.216721	-6.3705	1.88412e-10	8.92334e-09	328035	Fads6
ENSMUSG00000053113.3	148.476	1.20413	0.204565	5.88632	3.94887e-09	1.5167e-07	12702	Socs3
ENSMUSG00000033880.11	314.201	-1.5391	0.152725	-10.0776	6.93943e-24	1.27315e-21	19039	Lgals3bp
ENSMUSG00000025161.16	177.591	2.28768	0.199153	11.487	1.5326e-30	5.17171e-28	80879	Slc16a3
ENSMUSG00000020609.14	28.5636	4.1595	0.609775	6.82137	9.01779e-12	5.13281e-10	238055	Apob
ENSMUSG00000073197.9	6.67276	3.07076	1.07547	2.85528	0.00429983	0.0275718	236366	5730507C01Rik
ENSMUSG00000069755.5	20.1311	2.03465	0.632537	3.21665	0.00129695	0.0106143	NA	NA
ENSMUSG00000113621.1	22.59	-1.49481	0.524897	-2.84781	0.00440209	0.028074	NA	NA
ENSMUSG00000020651.8	157.115	-1.2638	0.201411	-6.27475	3.50201e-10	1.60236e-08	23985	Slc26a4
ENSMUSG00000021098.14	10.0713	3.71321	1.05217	3.52909	0.000416995	0.00423425	75801	4930447C04Rik
ENSMUSG00000112254.1	18.3347	1.99215	0.577252	3.45109	0.000558324	0.00537476	NA	NA
ENSMUSG00000111929.1	47.7801	-1.11254	0.334738	-3.32362	0.000888563	0.00786472	NA	NA
ENSMUSG00000112545.1	14.2879	-1.77672	0.653251	-2.71981	0.00653186	0.0385727	NA	NA
ENSMUSG00000021135.8	72.1618	-1.8695	0.320181	-5.83889	5.25509e-09	1.99009e-07	20493	Slc10a1
ENSMUSG00000021136.13	13.8793	1.74611	0.649653	2.68777	0.00719319	0.041442	64075	Smoc1
ENSMUSG00000052392.5	676.63	-1.12031	0.114766	-9.76168	1.64412e-22	2.87675e-20	171282	Acot4
ENSMUSG00000097762.1	348.275	-1.5586	0.155252	-10.0392	1.02551e-23	1.84562e-21	NA	NA
ENSMUSG00000021228.15	406.185	-2.21745	0.18014	-12.3096	8.04567e-35	4.00103e-32	171281	Acot3
ENSMUSG00000079645.2	30.4317	-1.44928	0.414015	-3.50055	0.000464297	0.00462551	NA	NA
ENSMUSG00000021250.13	124.617	3.30989	0.302789	10.9313	8.16295e-28	2.11309e-25	14281	Fos
ENSMUSG00000112756.1	7.54394	2.22394	0.818187	2.71813	0.00656512	0.0386845	NA	NA
ENSMUSG00000021185.16	153.04	-1.11293	0.200302	-5.55627	2.75604e-08	9.01052e-07	217830	Dglucy
ENSMUSG00000079017.3	16.1864	-1.76062	0.671121	-2.62341	0.00870552	0.047836	76933	Ifi27l2a
ENSMUSG00000060807.7	2217.97	-2.30501	0.31732	-7.26398	3.75872e-13	2.63068e-11	12401	Serpina6
ENSMUSG00000041481.16	106.071	-1.19405	0.323105	-3.69555	0.000219407	0.00251433	20715	Serpina3g
ENSMUSG00000058207.6	6.76032	6.01862	1.48866	4.04298	5.27769e-05	0.000738212	20714	Serpina3k
ENSMUSG00000021091.8	6.44575	3.4884	1.06577	3.27311	0.0010637	0.00907485	20716	Serpina3n
ENSMUSG00000021268.17	1620.63	1.43223	0.361186	3.96534	7.32906e-05	0.000980859	17263	Meg3
ENSMUSG00000097698.1	202.211	1.50904	0.418945	3.602	0.000315783	0.00338862	NA	NA
ENSMUSG00000097451.10	666.554	1.63254	0.352922	4.62578	3.73197e-06	7.3385e-05	NA	NA
ENSMUSG00000097391.8	30.8131	1.89618	0.456498	4.15375	3.27075e-05	0.000486672	100040724	Mirg
ENSMUSG00000043122.7	47.6885	4.27437	0.991484	4.31108	1.62458e-05	0.000266491	319942	A530016L24Rik
ENSMUSG00000054013.6	9.07932	4.41345	1.06924	4.12765	3.6649e-05	0.000535009	104885	Tmem179
ENSMUSG00000103898.1	13.4139	-1.84271	0.684005	-2.69399	0.00706015	0.0408624	NA	NA
ENSMUSG00000025321.14	506.288	-1.21086	0.149975	-8.07378	6.81563e-16	6.50479e-14	320910	Itgb8
ENSMUSG00000021908.10	15.6982	-2.73157	0.873083	-3.12865	0.0017561	0.013556	NA	NA
ENSMUSG00000097709.8	58.3084	-1.34277	0.370394	-3.62524	0.00028869	0.00314875	73270	1700024F13Rik
ENSMUSG00000113894.1	23.49	2.06484	0.486358	4.24552	2.18082e-05	0.000343139	NA	NA
ENSMUSG00000113175.1	33.3795	-2.824	0.568584	-4.96671	6.80971e-07	1.61257e-05	NA	NA
ENSMUSG00000000078.7	787.976	1.24051	0.0970774	12.7785	2.16095e-37	1.27611e-34	23849	Klf6
ENSMUSG00000021322.8	123.268	-1.2477	0.237725	-5.2485	1.53343e-07	4.24887e-06	27052	Aoah
ENSMUSG00000058385.8	12.8694	1.90081	0.710713	2.67451	0.0074839	0.0427261	319181	H2bc8
ENSMUSG00000036181.2	601.796	1.30579	0.246547	5.29631	1.18168e-07	3.3978e-06	50708	H1f2
ENSMUSG00000021335.13	975.614	-1.32691	0.0969807	-13.6822	1.2965e-42	1.16667e-39	20504	Slc17a1
ENSMUSG00000016756.17	154.296	-1.13042	0.215174	-5.2535	1.49233e-07	4.14713e-06	12763	Cmah
ENSMUSG00000039109.16	130.46	1.6607	0.222751	7.45541	8.95868e-14	6.77169e-12	74145	F13a1
ENSMUSG00000044444.6	203.703	-1.0404	0.188808	-5.51034	3.58131e-08	1.15686e-06	75477	Pfn3
ENSMUSG00000090641.2	31.8057	-1.17817	0.42317	-2.78415	0.0053668	0.0328208	78251	Zfp712
ENSMUSG00000057396.7	63.3684	-1.61176	0.325808	-4.94695	7.53842e-07	1.76522e-05	268670	Zfp759
ENSMUSG00000051037.15	28.5174	-1.30487	0.486475	-2.68229	0.00731194	0.0419949	218311	Zfp455
ENSMUSG00000055560.8	25.3183	-1.63293	0.468388	-3.48628	0.000489796	0.00483073	328274	Zfp459
ENSMUSG00000113346.1	77.2935	-1.43589	0.283175	-5.07069	3.96375e-07	9.94727e-06	432777	Eprn
ENSMUSG00000021565.16	318.653	-2.21878	0.194191	-11.4257	3.11072e-30	1.03129e-27	74338	Slc6a19
ENSMUSG00000036123.8	644.635	-1.14818	0.111338	-10.3126	6.17926e-25	1.25559e-22	105243	Slc9a3
ENSMUSG00000021613.9	102.914	1.2433	0.253386	4.90676	9.25934e-07	2.10305e-05	12950	Hapln1
ENSMUSG00000021620.4	24.4194	-1.79735	0.643089	-2.79486	0.0051922	0.0320016	74156	Acot12
ENSMUSG00000021708.17	31.9953	-1.06388	0.392343	-2.7116	0.0066959	0.0392909	19418	Rasgrf2
ENSMUSG00000074768.6	13.5203	2.33171	0.75958	3.06973	0.00214253	0.0158246	12116	Bhmt
ENSMUSG00000078302.5	209.879	1.11265	0.198243	5.61254	1.99383e-08	6.74016e-07	15229	Foxd1
ENSMUSG00000078942.10	18.3866	2.23601	0.609201	3.6704	0.000242173	0.00272726	17952	Naip6
ENSMUSG00000021765.8	14.8725	1.95931	0.677794	2.89071	0.00384375	0.0252118	14313	Fst
ENSMUSG00000074715.3	19.9705	-1.65286	0.5846	-2.82734	0.00469367	0.0295557	56838	Ccl28
ENSMUSG00000021822.3	3633.57	-1.06565	0.0869343	-12.2581	1.51982e-34	7.36413e-32	18792	Plau
ENSMUSG00000021922.16	12.5334	4.4337	0.949186	4.67105	2.9966e-06	6.06931e-05	16427	Itih4
ENSMUSG00000006522.16	30.2559	4.20072	0.591837	7.09777	1.26786e-12	8.23326e-11	16426	Itih3
ENSMUSG00000037798.7	8.38498	4.69602	1.20982	3.88157	0.000103783	0.00132244	11720	Mat1a
ENSMUSG00000102189.1	17.3153	-1.95912	0.648478	-3.02111	0.00251852	0.0180138	NA	NA
ENSMUSG00000022215.5	89.7746	-1.68146	0.301986	-5.56801	2.5766e-08	8.46783e-07	68680	Fitm1
ENSMUSG00000022229.3	408.845	-2.85671	0.171273	-16.6793	1.85493e-62	2.69636e-59	192113	Atp12a
ENSMUSG00000114345.1	112.477	-3.02748	0.279795	-10.8204	2.75636e-27	6.85354e-25	NA	NA
ENSMUSG00000021947.11	1049.99	-1.19511	0.100437	-11.8992	1.19542e-32	4.80634e-30	68631	Cryl1
ENSMUSG00000098183.1	23.3494	-1.76426	0.549593	-3.21013	0.00132676	0.0108078	NA	NA
ENSMUSG00000022054.11	40.8723	2.53438	0.525067	4.82677	1.38765e-06	3.035e-05	18040	Nefm
ENSMUSG00000022055.7	27.6832	3.24559	0.523993	6.19394	5.86769e-10	2.56671e-08	18039	Nefl
ENSMUSG00000022061.8	59.6471	-1.4029	0.314356	-4.46278	8.09032e-06	0.000144502	18095	Nkx3-1
ENSMUSG00000022018.7	97.0531	-1.17916	0.24992	-4.71817	2.37973e-06	4.9363e-05	66214	Rgcc
ENSMUSG00000058126.6	345.547	-4.70848	1.38934	-3.38901	0.000701455	0.0064629	NA	NA
ENSMUSG00000048424.15	240.325	-1.97241	0.219411	-8.98954	2.48275e-19	3.32741e-17	223332	Ranbp3l
ENSMUSG00000072664.10	9.18396	-4.81438	1.20776	-3.9862	6.71394e-05	0.000908835	105887	Ugt3a1
ENSMUSG00000049152.11	182.204	-2.08746	0.259951	-8.03023	9.72938e-16	9.19281e-14	223337	Ugt3a2
ENSMUSG00000005268.20	218.039	-1.1361	0.235255	-4.82924	1.37056e-06	3.00458e-05	19116	Prlr
ENSMUSG00000089678.8	607.241	-1.8011	0.154877	-11.6292	2.92718e-31	1.02435e-28	268782	Agxt2
ENSMUSG00000022235.14	399.967	-1.2149	0.134807	-9.01209	2.02165e-19	2.74843e-17	69574	Cmbl
ENSMUSG00000022602.14	15.9999	-1.64844	0.603596	-2.73103	0.00631361	0.0375844	11838	Arc
ENSMUSG00000005716.16	96.3361	-1.4422	0.29094	-4.95703	7.15794e-07	1.6908e-05	19293	Pvalb
ENSMUSG00000042622.13	143.701	1.07221	0.186146	5.76007	8.40793e-09	3.03215e-07	17133	Maff
ENSMUSG00000100967.1	25.3165	-1.42669	0.472234	-3.02115	0.00251814	0.0180138	NA	NA
ENSMUSG00000035828.10	1298.09	1.39075	0.078055	17.8176	5.15692e-71	1.21813e-67	223775	Pim3
ENSMUSG00000022613.8	3638.67	-2.76825	0.220313	-12.5651	3.28634e-36	1.82653e-33	56727	Miox
ENSMUSG00000097536.2	56.5889	-1.80939	0.389331	-4.64742	3.3612e-06	6.73559e-05	NA	NA
ENSMUSG00000023484.13	7.05246	3.38149	1.14881	2.94348	0.00324541	0.0220448	19132	Prph
ENSMUSG00000043144.5	98.8887	-1.35119	0.241594	-5.59281	2.23418e-08	7.45922e-07	11831	Aqp6
ENSMUSG00000023034.6	260.903	2.17194	0.196586	11.0483	2.23439e-28	6.39746e-26	15370	Nr4a1
ENSMUSG00000022686.14	145.347	1.4365	0.201807	7.11815	1.09382e-12	7.1522e-11	108105	B3gnt5
ENSMUSG00000022853.6	1175.33	-2.37187	0.0999767	-23.7242	2.02778e-124	1.91595e-120	74147	Ehhadh
ENSMUSG00000022868.5	163.353	6.81095	0.908181	7.49955	6.40387e-14	4.91926e-12	11625	Ahsg
ENSMUSG00000060459.13	940.864	-1.0001	0.103999	-9.61645	6.81453e-22	1.13959e-19	385643	Kng2
ENSMUSG00000022875.17	37.1652	2.58895	0.536598	4.82474	1.40187e-06	3.06257e-05	16644	Kng1
ENSMUSG00000033355.6	44.1544	-1.09564	0.402086	-2.72489	0.00643233	0.038116	67775	Rtp4
ENSMUSG00000022508.5	53.4496	-1.31801	0.329801	-3.99639	6.4315e-05	0.000875619	12053	Bcl6
ENSMUSG00000091972.1	13.0751	-2.19523	0.791207	-2.77453	0.00552819	0.0336659	100043057	Tmem207
ENSMUSG00000060636.13	1353.17	1.03444	0.287204	3.60177	0.000316059	0.00338965	57808	Rpl35a
ENSMUSG00000046516.10	55.478	-1.42215	0.352428	-4.03528	5.45363e-05	0.000760569	12856	Cox17
ENSMUSG00000002847.6	513.751	-1.15228	0.138967	-8.29171	1.11628e-16	1.15269e-14	85031	Pla1a
ENSMUSG00000022790.14	588.745	-1.10337	0.120459	-9.15971	5.20379e-20	7.4497e-18	207683	Igsf11
ENSMUSG00000047261.9	35.4149	1.29855	0.400899	3.2391	0.00119908	0.00995566	14432	Gap43
ENSMUSG00000085826.1	88.0933	-1.41663	0.264388	-5.35814	8.40842e-08	2.4905e-06	100503378	Gm15638
ENSMUSG00000035258.14	66.8589	1.00023	0.285621	3.50195	0.000461862	0.0046057	320712	Abi3bp
ENSMUSG00000085783.3	15.8949	2.10746	0.802675	2.62555	0.00865086	0.0476166	NA	NA
ENSMUSG00000094724.7	61.5108	-1.41956	0.377182	-3.76359	0.000167492	0.00199313	68195	Rnaset2b
ENSMUSG00000055945.7	20.3204	1.44146	0.536715	2.68571	0.00723764	0.0416473	320111	Prr18
ENSMUSG00000059481.4	22.8687	3.51848	0.711172	4.94744	7.51971e-07	1.76485e-05	18815	Plg
ENSMUSG00000023882.15	45.5541	-1.11734	0.346071	-3.22864	0.00124381	0.0102594	22712	Zfp54
ENSMUSG00000069743.4	65.9907	-1.22146	0.31171	-3.91856	8.90797e-05	0.00116092	75424	Zfp820
ENSMUSG00000093565.1	14.0715	-1.70042	0.637647	-2.66672	0.00765959	0.0434404	75614	Rab26os
ENSMUSG00000046070.8	122.351	-1.38783	0.222209	-6.24564	4.22074e-10	1.90812e-08	16005	Igfals
ENSMUSG00000024190.6	374.313	1.25296	0.144411	8.67637	4.086e-18	4.91803e-16	19252	Dusp1
ENSMUSG00000086010.7	134.198	-1.98277	0.264134	-7.50671	6.06323e-14	4.67661e-12	102631757	LOC102631757
ENSMUSG00000024032.6	60.4317	-1.94952	0.326767	-5.96608	2.43017e-09	9.8336e-08	21784	Tff1
ENSMUSG00000024036.15	158.871	-1.43525	0.537053	-2.67246	0.00752976	0.0428842	224674	Slc37a1
ENSMUSG00000024042.6	681.306	1.19705	0.108609	11.0216	3.00578e-28	8.2319e-26	17691	Sik1
ENSMUSG00000067430.7	136.274	-1.22034	0.209999	-5.81119	6.2029e-09	2.31914e-07	73451	Zfp763
ENSMUSG00000091515.4	24.2806	-1.42229	0.461762	-3.08013	0.00206908	0.0154082	NA	NA
ENSMUSG00000002289.15	456.151	-3.62211	0.325636	-11.1232	9.67533e-29	2.90214e-26	57875	Angptl4
ENSMUSG00000079547.3	70.3496	-1.21329	0.279979	-4.3335	1.46759e-05	0.000243914	14999	H2-DMb1
ENSMUSG00000057246.15	13.0705	-1.87124	0.65992	-2.83556	0.0045745	0.0290386	407788	BC051142
ENSMUSG00000073418.4	10.1318	2.28926	0.855126	2.6771	0.00742616	0.0425378	12268	C4b
ENSMUSG00000015451.16	58.2318	1.11541	0.358907	3.1078	0.00188487	0.0143334	625018	C4a
ENSMUSG00000091705.8	51.5086	-3.46493	0.411759	-8.41495	3.93046e-17	4.29329e-15	15013	H2-Q2
ENSMUSG00000067235.14	8.29476	2.82576	0.980014	2.88339	0.0039342	0.0256803	15007	H2-Q10
ENSMUSG00000045842.8	5.99444	4.55439	1.3745	3.31349	0.000921406	0.00807973	NA	NA
ENSMUSG00000067144.6	85.3079	-1.18695	0.358123	-3.31437	0.0009185	0.00806172	108114	Slc22a7
ENSMUSG00000083672.1	64.6355	-2.26063	0.364822	-6.19652	5.77245e-10	2.53679e-08	NA	NA
ENSMUSG00000023122.6	244.21	-1.32943	0.185923	-7.15045	8.64965e-13	5.71512e-11	69083	Sult1c2
ENSMUSG00000024164.15	127.77	1.7576	0.472897	3.71667	0.000201863	0.00233737	12266	C3
ENSMUSG00000097546.1	62.1511	-1.27769	0.303011	-4.21663	2.47981e-05	0.000384421	NA	NA
ENSMUSG00000000673.8	81.5207	-1.64262	0.32261	-5.09167	3.54917e-07	9.0389e-06	107766	Haao
ENSMUSG00000002475.15	178.065	-1.06933	0.190679	-5.60802	2.04652e-08	6.90591e-07	106861	Abhd3
ENSMUSG00000024411.9	440.299	-1.11364	0.146458	-7.60385	2.87439e-14	2.28224e-12	11829	Aqp4
ENSMUSG00000061808.3	76.5148	2.25439	0.392724	5.74038	9.44652e-09	3.3873e-07	22139	Ttr
ENSMUSG00000033107.5	24.9837	1.23245	0.446021	2.76322	0.00572346	0.0345879	67664	Rnf125
ENSMUSG00000024386.8	90.8414	-1.05665	0.251766	-4.19694	2.70543e-05	0.000412627	19123	Proc
ENSMUSG00000038418.7	690.393	1.90711	0.394893	4.82944	1.3692e-06	3.00458e-05	13653	Egr1
ENSMUSG00000109836.1	53.1652	-1.52384	0.345254	-4.41369	1.01625e-05	0.000176347	NA	NA
ENSMUSG00000038071.3	11.856	-2.46838	0.751553	-3.28437	0.0010221	0.00881145	18169	Npy6r
ENSMUSG00000086600.8	72.2041	-1.22907	0.283411	-4.33671	1.44633e-05	0.000240592	NA	NA
ENSMUSG00000059336.14	72.0775	-1.32917	0.371434	-3.5785	0.000345577	0.00364825	108052	Slc14a1
ENSMUSG00000024552.15	71.8847	-2.80628	0.36146	-7.76373	8.24681e-15	7.01982e-13	27411	Slc14a2
ENSMUSG00000110277.1	51.2238	-1.28272	0.328951	-3.89943	9.64178e-05	0.001242	108168395	Gm45871
ENSMUSG00000024900.4	2380.99	-1.23736	0.0782569	-15.8115	2.59248e-56	2.72168e-53	12894	Cpt1a
ENSMUSG00000024910.4	10.3947	-2.31282	0.789626	-2.929	0.00340052	0.0229132	13041	Ctsw
ENSMUSG00000095690.1	25.3859	-1.55865	0.546844	-2.85026	0.00436833	0.0279068	NA	NA
ENSMUSG00000081596.1	55.4215	-1.17644	0.316269	-3.71975	0.000199423	0.00231196	NA	NA
ENSMUSG00000075044.12	262.139	-2.32023	0.177421	-13.0776	4.42466e-39	2.8832e-36	236293	Slc22a29
ENSMUSG00000063796.8	1242.56	-1.19785	0.102632	-11.6713	1.78651e-31	6.36975e-29	19879	Slc22a8
ENSMUSG00000075268.2	49.9688	2.96838	0.96821	3.06585	0.00217054	0.0159784	NA	NA
ENSMUSG00000024727.8	78.4216	-1.15099	0.257783	-4.46496	8.00851e-06	0.000143176	225997	Trpm6
ENSMUSG00000024747.3	97.1846	1.89556	0.278907	6.79639	1.07275e-11	6.05128e-10	26358	Aldh1a7
ENSMUSG00000097930.1	26.5736	-1.47411	0.497952	-2.96034	0.00307301	0.0211551	NA	NA
ENSMUSG00000024935.10	714.322	-1.03674	0.124576	-8.32216	8.6374e-17	9.06783e-15	20510	Slc1a1
ENSMUSG00000097787.1	46.027	-1.00916	0.326393	-3.09186	0.00198909	0.0149336	67188	2700046G09Rik
ENSMUSG00000034459.8	12.3934	-2.29406	0.7522	-3.0498	0.0022899	0.0166817	15957	Ifit1
ENSMUSG00000067279.2	79.2144	1.19854	0.26755	4.4797	7.47468e-06	0.000135166	53412	Ppp1r3c
ENSMUSG00000024990.12	38.2055	1.28389	0.38924	3.29846	0.000972173	0.00844651	19662	Rbp4
ENSMUSG00000025189.9	34.3236	-1.50828	0.463283	-3.25562	0.00113144	0.00950257	83674	Cnnm1
ENSMUSG00000025194.5	652.034	-1.34739	0.478305	-2.81702	0.00484722	0.0302403	12780	Abcc2
ENSMUSG00000025203.5	8290.32	1.98126	0.0671026	29.5258	1.34449e-191	2.54069e-187	20250	Scd2
ENSMUSG00000034765.6	95.3357	1.02031	0.245683	4.15294	3.28226e-05	0.000487617	240672	Dusp5
ENSMUSG00000031163.2	20.6022	-1.9141	0.53403	-3.58425	0.000338046	0.00358477	69824	Glod5
ENSMUSG00000081684.4	305.611	8.33904	2.43055	3.43093	0.000601523	0.00570632	NA	NA
ENSMUSG00000033737.14	71.6882	1.05799	0.273123	3.87369	0.000107198	0.00135499	333564	Fndc3c1
ENSMUSG00000047686.9	17.9806	4.13057	1.36063	3.03578	0.00239915	0.0173305	213436	Rtl3
ENSMUSG00000052854.15	195.446	1.50517	0.241962	6.22068	4.95015e-10	2.20101e-08	27206	Nrk
ENSMUSG00000025270.13	137.56	2.53048	0.208759	12.1215	8.12504e-34	3.74485e-31	11656	Alas2
ENSMUSG00000031373.4	324.438	-1.36866	0.160064	-8.55066	1.2239e-17	1.4017e-15	56078	Car5b
ENSMUSG00000086695.1	42.8758	1.05748	0.390063	2.71106	0.00670693	0.0393157	NA	NA
ENSMUSG00000075359.2	10.7732	-2.33309	0.783977	-2.97597	0.0029206	0.02033	NA	NA
ENSMUSG00000064347.1	77.1317	1.03901	0.318914	3.25797	0.00112213	0.00946864	NA	NA

## Sheet: Supplementary Table S7
Supplementary Table S7. A list of DEGs between preterm and term at day 27
Ensemble ID	base Mean	log2-Fold Change	lfcSE	stat	p-value	FDR adjusted p-value	Entrez ID	Gene symbol
ENSMUSG00000101249.1	166.431	1.04647	0.297319	3.5197	0.00043203	0.0290553
ENSMUSG00000059498.13	37.6359	1.17242	0.346923	3.37947	0.000726248	0.0382573	14131	Fcgr3
ENSMUSG00000073489.6	11.042	2.11388	0.617228	3.4248	0.00061526	0.0354741	15951	Ifi204
ENSMUSG00000102900.1	45.7024	-1.20412	0.341039	-3.53074	0.000414398	0.0284314
ENSMUSG00000026822.14	189.357	1.16608	0.260846	4.47037	7.81e-06	0.0015098	16819	Lcn2
ENSMUSG00000086881.1	42.0655	-1.09995	0.323635	-3.39874	0.000676966	0.0373958
ENSMUSG00000027360.5	1266.58	-1.31904	0.271601	-4.85652	1.19e-06	0.000362983	15186	Hdc
ENSMUSG00000082809.3	50.1137	-3.33789	0.484745	-6.88587	5.74e-12	6.98e-09
ENSMUSG00000050645.3	59.6875	-1.04718	0.293798	-3.5643	0.000364828	0.0264151	246700	Defb19
ENSMUSG00000038567.5	2312.46	2.27451	0.489813	4.64363	3.42e-06	0.000832144	13081	Cyp24a1
ENSMUSG00000048916.7	26.1645	-5.01264	1.15991	-4.32158	1.55e-05	0.00253454
ENSMUSG00000091272.2	80.9866	-1.32496	0.399466	-3.31683	0.000910466	0.0437615
ENSMUSG00000033860.13	12.1202	3.19258	0.75637	4.22092	2.43e-05	0.00379803	99571	Fgg
ENSMUSG00000041423.16	44.6474	-1.15006	0.309355	-3.71758	0.000201137	0.0176409	68957	Paqr6
ENSMUSG00000106641.1	21.9488	-3.22018	0.624208	-5.15882	2.49e-07	9.77e-05
ENSMUSG00000087223.2	350.198	-1.00609	0.216972	-4.63697	3.54e-06	0.000846149	67583	4930442L01Rik
ENSMUSG00000106290.1	16.1785	-2.18106	0.651042	-3.3501	0.000807819	0.0404042
ENSMUSG00000028268.14	67.0083	1.00966	0.300111	3.36427	0.000767456	0.0394956	55932	Gbp3
ENSMUSG00000034785.14	220.328	1.12492	0.183125	6.14291	8.1e-10	6.27e-07	13370	Dio1
ENSMUSG00000042388.14	15.8479	-2.13245	0.613654	-3.47501	0.000510835	0.0321921	242667	Dlgap3
ENSMUSG00000046623.8	145.867	-3.60421	0.977706	-3.6864	0.000227451	0.0191588	14621	Gjb4
ENSMUSG00000070661.6	153.205	1.05951	0.172279	6.14994	7.75e-10	6.27e-07	66825	Rnf186
ENSMUSG00000028989.3	1519.31	1.00895	0.16714	6.03654	1.57e-09	1.16e-06	654812	Angptl7
ENSMUSG00000028970.9	53.9832	3.13553	0.445266	7.04194	1.9e-12	2.69e-09	18669	Abcb1b
ENSMUSG00000106164.1	11.8687	-2.34574	0.673045	-3.48526	0.00049166	0.0320192
ENSMUSG00000036928.14	55.7877	-1.16986	0.338404	-3.457	0.000546231	0.0332829	50878	Stag3
ENSMUSG00000029638.17	14.0904	-1.92043	0.551641	-3.48131	0.000498976	0.0320192	170772	Glcci1
ENSMUSG00000029695.13	400.221	1.43406	0.158627	9.04046	1.56e-19	5.31e-16	30956	Aass
ENSMUSG00000029700.11	2661.79	1.06818	0.134741	7.92769	2.23e-15	4.75e-12	55961	Slc13a1
ENSMUSG00000005364.11	47.3103	-2.70704	0.459666	-5.88916	3.88e-09	2.64e-06	16192	Il5ra
ENSMUSG00000030268.17	163.372	1.86931	0.516957	3.61599	0.000299202	0.0231069	12035	Bcat1
ENSMUSG00000108658.1	62.4728	1.30795	0.400551	3.26537	0.0010932	0.0494702
ENSMUSG00000074272.10	190.522	1.04239	0.26788	3.89126	9.97e-05	0.0108358	26365	Ceacam1
ENSMUSG00000097149.1	58.4251	-1.02946	0.308554	-3.3364	0.000848709	0.0414965
ENSMUSG00000004609.11	29.0197	1.30162	0.348265	3.73743	0.000185908	0.0166486	12489	Cd33
ENSMUSG00000043366.16	49.3922	1.19282	0.328136	3.63515	0.000277817	0.0218845	170639	Olfr78
ENSMUSG00000025498.15	72.0269	1.03214	0.262421	3.93316	8.38e-05	0.00957377	54123	Irf7
ENSMUSG00000043795.9	66.5396	-1.17012	0.336463	-3.4777	0.000505733	0.0320892	677289	Prr33
ENSMUSG00000098816.1	191.126	-1.03945	0.203558	-5.10642	3.28e-07	0.00011886
ENSMUSG00000031491.10	14.3178	2.75983	0.812131	3.39825	0.000678172	0.0373958	11440	Chrna6
ENSMUSG00000079042.10	195.153	1.10724	0.269045	4.11545	3.86e-05	0.00530242	100038489	Apela
ENSMUSG00000110622.1	48.5891	-1.2305	0.362392	-3.3955	0.000685021	0.0375988	637079	Iqcn
ENSMUSG00000056973.6	91.9696	1.82032	0.349757	5.20452	1.94e-07	7.88e-05	104158	Ces1d
ENSMUSG00000057074.6	67.0013	3.25465	0.707594	4.59961	4.23e-06	0.000923362	12623	Ces1g
ENSMUSG00000085068.1	24.3112	1.78589	0.535533	3.33478	0.000853659	0.0415624
ENSMUSG00000091639.2	15.4604	-3.3017	0.703582	-4.69271	2.7e-06	0.000695078
ENSMUSG00000032291.8	27.3506	-3.41682	0.614666	-5.55883	2.72e-08	1.59e-05	12903	Crabp1
ENSMUSG00000074259.10	114.012	-1.05454	0.239285	-4.40706	1.05e-05	0.00189666	546134	Gramd2
ENSMUSG00000074179.11	651.519	-2.11628	0.16841	-12.5662	3.24e-36	2.75e-32	100042314	Gm10639
ENSMUSG00000057933.10	595.77	-1.43874	0.148778	-9.67041	4.03e-22	2.28e-18	14858	Gsta2
ENSMUSG00000038624.13	53.1625	-1.24539	0.325706	-3.82367	0.000131481	0.0128572	66650	Nepn
ENSMUSG00000037868.15	19.7739	1.63852	0.475039	3.44923	0.000562194	0.033564	13654	Egr2
ENSMUSG00000112366.1	42.1475	-3.5505	0.447284	-7.93792	2.06e-15	4.75e-12	319572	C730027H18Rik
ENSMUSG00000031294.9	137.907	1.03476	0.282674	3.6606	0.000251627	0.020309	103175	D630029K05Rik
ENSMUSG00000040540.6	30.5883	-4.92754	0.769327	-6.40501	1.5e-10	1.42e-07
ENSMUSG00000082100.1	30.3569	-5.13769	0.771876	-6.65611	2.81e-11	3.19e-08
ENSMUSG00000086243.1	90.2315	1.92506	0.255915	7.52224	5.38e-14	9.16e-11
ENSMUSG00000049892.7	83.4672	1.10027	0.239479	4.59443	4.34e-06	0.000927873	19416	Rasd1
ENSMUSG00000060938.14	642.154	2.98616	0.883375	3.3804	0.000723805	0.0382573	19941	Rpl26
ENSMUSG00000072809.2	125.519	-1.01163	0.290608	-3.48107	0.000499419	0.0320192
ENSMUSG00000044034.11	79.9597	-1.1407	0.271141	-4.20705	2.59e-05	0.00393051	208990	Npb
ENSMUSG00000078249.5	151.716	-5.07304	0.366034	-13.8595	1.12e-43	1.9e-39	15361/111241	Hmga1/Hmga1b
ENSMUSG00000039364.13	121.308	1.35384	0.264728	5.11407	3.15e-07	0.000116621	58210	Sectm1b
ENSMUSG00000112278.1	68.3333	-1.08039	0.319494	-3.38155	0.000720771	0.0382573
ENSMUSG00000021081.12	31.9049	2.0075	0.575476	3.48842	0.000485881	0.0318945	68348	Serpina1f
ENSMUSG00000021509.5	37.834	1.15312	0.298769	3.85956	0.000113592	0.0118574	328258	Slc25a48
ENSMUSG00000043889.6	176.301	3.78808	0.727492	5.20703	1.92e-07	7.88e-05
ENSMUSG00000021620.4	123.308	1.12926	0.317718	3.5543	0.000378987	0.0268686	74156	Acot12
ENSMUSG00000072115.10	103.607	2.61622	0.339516	7.70575	1.3e-14	2.46e-11	11727	Ang
ENSMUSG00000021876.14	2164.59	2.56012	0.277843	9.21428	3.13e-20	1.33e-16	58809	Rnase4
ENSMUSG00000068245.14	36.9818	1.25445	0.319802	3.92259	8.76e-05	0.00993708	219132	Phf11d
ENSMUSG00000022577.16	100.446	-1.07395	0.237848	-4.51528	6.32e-06	0.00129628	23934	Ly6h
ENSMUSG00000055022.14	40.766	-1.19887	0.350326	-3.42214	0.000621292	0.0354741	12805	Cntn1
ENSMUSG00000056487.8	105.452	1.00486	0.270062	3.72087	0.000198541	0.0175947	393082	Mettl7a2
ENSMUSG00000023046.6	52.6115	-1.4623	0.434996	-3.36164	0.0007748	0.0395133	16012	Igfbp6
ENSMUSG00000022758.12	30.8701	-1.38786	0.374718	-3.70375	0.000212432	0.0181635	18440	P2rx6
ENSMUSG00000090069.2	148.17	-1.04299	0.21476	-4.85655	1.19e-06	0.000362983
ENSMUSG00000007035.15	93.2888	-1.20212	0.297508	-4.04063	5.33e-05	0.00697727	17687	Msh5
ENSMUSG00000073409.12	13.375	2.78442	0.612887	4.54311	5.54e-06	0.00115016	110557	H2-Q6
ENSMUSG00000056116.18	238.098	-1.67528	0.205694	-8.14451	3.81e-16	1.08e-12	15039/15051	H2-T22/H2-T9
ENSMUSG00000073405.6	38.0267	2.79208	0.823171	3.39186	0.000694197	0.0378102
ENSMUSG00000092365.2	46.2255	4.25883	1.12725	3.77807	0.000158051	0.0146953
ENSMUSG00000095690.1	36.014	1.62972	0.488123	3.33874	0.000841585	0.041386
ENSMUSG00000079419.4	24.8747	1.31394	0.402051	3.26808	0.00108278	0.0491294	73656	Ms4a6c
ENSMUSG00000099757.1	21.3561	1.68685	0.510684	3.30313	0.000956134	0.0448171
ENSMUSG00000024990.12	104.149	1.67944	0.297958	5.6365	1.74e-08	1.09e-05	19662	Rbp4
ENSMUSG00000048355.2	67.3884	-1.03635	0.288081	-3.59743	0.000321378	0.0239898	76219	Arxes1
ENSMUSG00000031428.11	65.41	-1.03079	0.244522	-4.21553	2.49e-05	0.0038546	66995	Zcchc18

## Sheet: Supplementary Table S8
Supplementary Table S8: Proportion of cell cycle status in each cell cluster
Number of cells
	NP2	LOH	UB_T	NP1	End	Str_1	NP3	PT1	DT	Pod	PT2	Str_2	CD	Str_3
G1	2	721	716	359	457	508	277	529	600	580	492	0	233	149
G2M	896	182	123	58	185	44	118	41	23	19	45	232	12	18
S	406	195	173	414	174	202	316	121	33	37	54	55	15	42
Total	1304	1098	1012	831	816	754	711	691	656	636	591	287	260	209
Proportion(%)
	NP2	LOH	UB_T	NP1	End	Str_1	NP3	PT1	DT	Pod	PT2	Str_2	CD	Str_3
G1	0.153374	65.6648	70.751	43.201	56.0049	67.374	38.9592	76.5557	91.4634	91.195	83.2487	0	89.6154	71.2919
G2M	68.7117	16.5756	12.1542	6.97954	22.6716	5.83554	16.5963	5.93343	3.5061	2.98742	7.61421	80.8362	4.61538	8.61244
S	31.135	17.7596	17.0949	49.8195	21.3235	26.7905	44.4444	17.5109	5.03049	5.81761	9.13706	19.1638	5.76923	20.0957
